# Supplementary material for: Disruption of white matter connectivity in chronic obstructive pulmonary disease
Source: PLoS One. 2019 Oct 3;14(10):e0223297. doi: 10.1371/journal.pone.0223297 (PMC6776415; doi:10.1371/journal.pone.0223297)
Supplement: S1 File — (XLSX) [file pone.0223297.s011.xlsx]

## Sheet: Demographics and global network
Demographics, clinical variables and Global network metrics
ID (C=control, P=COPD patient)	Group (1=Control, 2=COPD Patient)	Height (m)	Body Mass Index	Smoking (Pack Years)	HADS Anxiety	HADS Depression	HADS Total	Cardiovascular risk (FRSP)	Estimated pre-morbid IQ	Executive Function	Episodic Memory	Processign Speed Index	Working Memory Index	MMSE	Exacerbation Frequencey (previous year)	FEV1 % pred.	FVC (% pred.)	FEV1/FVC (%)	PO2 (Kpa)	PCO2 (Kpa)	pH	Health Status (SGRQ)	Total intracranial volume (no cerebellum)	Unweighted degree (adj. for streamline length)	Unweighted Global Efficiency (adj. for streamline length)	Unweighted Local Efficiency (adj. for streamline length)	Unweighted Betweenness Centrality (adj. for streamline length)	Unweighted Small-worldedness (adj. for streamline length)	Weighted Degree (adj. for streamline length)	Weighted Global Efficiency (adj. for streamline length)	Weighted Local Efficiency (adj. for streamline length)	Weighted Betweenness Centrality (adj. for streamline length)	Weighted Small-worldedness (adj. for streamline length)	Unweighted degree (adj. for end-node volume)	Unweighted Global Efficiency (adj. for end-node volume)	Unweighted Local Efficiency (adj. for end-node volume)	Unweighted Betweenness Centrality (adj. for end-node volume)	Unweighted Small-worldedness (adj. for end-node volume)	Weighted Degree (adj. for end-node volume)	Weighted Global Efficiency (adj. for end-node volume)	Weighted Local Efficiency (adj. for end-node volume)	Weighted Betweenness Centrality (adj. for end-node volume)	Weighted Small-worldedness (adj. for end-node volume)
C001	1	1.6	23.75	0	4	4	8	8	118	15	14.25	134	115	30									1.48434e+06	132.56	0.0577626	0.0858581	22.3662	0.847108	32.2519	0.0064362	0.0095376	42.1869	0.97655	1.4382	0.0715705	0.0997083	25.0589	0.69968	0.0837253	0.0125361	0.0145331	45.8882	0.719466
C002	1	1.6	19.84	0	0	1	1	7	115	15.75	7.75	106	121	30									1.38197e+06	127.684	0.058868	0.0809212	23.8462	0.522432	33.6365	0.0046609	0.0056039	46.0569	0.556389	1.50872	0.0723433	0.093796	27.0857	0.479031	0.0930199	0.0056582	0.0059307	48.7579	0.521566
C003	1	1.75	35.56	0	1	2	3	12	117	12.5	8.5	93	99	28									1.5068e+06	117.637	0.05818	0.0798	20.7074	0.533905	30.5435	0.0043878	0.0055239	43.6878	0.545867	1.4129	0.0713829	0.0911811	23.5586	0.374171	0.0835581	0.0099724	0.0105958	43.1677	0.373189
C004	1	1.73	28.63	0	2	1	3	12	116	13.25	14	120	88	27									1.44393e+06	154.896	0.0582865	0.0864535	23.784	0.632548	33.0258	0.0058695	0.0075071	45.0555	0.653983	1.43802	0.0717123	0.100927	27.7283	0.506633	0.0755984	0.0098313	0.0099298	57.2913	0.595231
C005	1	1.73	26.96	0	2	1	3	8	105	8.5	12.75	99	111	30									1.48662e+06	152.068	0.0588308	0.0810933	20.429	0.467732	35.6245	0.0046099	0.0058341	42.1056	0.460724	1.45629	0.0728826	0.0934921	22.2505	0.48022	0.0856544	0.013474	0.0147313	38.7469	0.495897
C006	1	1.8	30.52	0	2	1	3	5	90	9.5	10.75	93	93	29									1.35525e+06	147.082	0.0589949	0.0817222	19.9988	0.494525	33.5533	0.0070655	0.0094213	39.4234	0.539059	1.50743	0.072624	0.0916336	22.0013	0.59604	0.0953651	0.0139206	0.0145359	36.2094	0.582563
C007	1	1.7	27.92	0	5	8	13	9	97	8.75	8.75	96	108	28									1.43343e+06	152.488	0.0598851	0.0785653	23.948	0.538432	33.5123	0.0074853	0.0083954	50.3183	0.599088	1.4597	0.0725119	0.0931549	24.3815	0.500892	0.0908258	0.0125208	0.012895	41.7129	0.490634
C008	1			28	1	0	1	4	119	12	5	99	105	30									1.40268e+06	166.035	0.0577687	0.0818481	22.9781	0.506951	36.1003	0.0085575	0.0097796	49.8124	0.533432	1.53305	0.0715003	0.0935459	25.5022	0.43426	0.0929973	0.0105605	0.0105126	47.9858	0.468249
C009	1	1.5	21.16	0	11	4	15	1	100	11.75	12.25	114	85	29									1.30539e+06	137.917	0.060344	0.0794321	23.103	0.442136	33.6265	0.0061732	0.0062501	43.0432	0.495388	1.57322	0.0743747	0.0906207	26.8006	0.366496	0.0975921	0.0102565	0.0086776	46.831	0.407651
C010	1			15	4	5	9	7	114	14	12	108	102	30									1.49239e+06	162.512	0.0585795	0.085906	25.132	0.540528	36.1114	0.005373	0.0064245	48.348	0.603313	1.44305	0.0719986	0.100589	29.3317	0.546169	0.0781838	0.0143911	0.0145981	54.1195	0.668306
C011	1	1.65	32.98	0	6	8	14	1	116	13.5	14.75	111	131	30									1.37813e+06	159.656	0.0586064	0.0815676	24.0242	0.614136	35.5276	0.0074014	0.0089794	47.9543	0.665293	1.62364	0.0722355	0.0938921	26.1218	0.463585	0.10605	0.0090832	0.0085613	50.6689	0.45399
C012	1			0	5	7	12	1	103	11.25	15	108	118	30									1.52513e+06	171.348	0.0592463	0.0862664	24.4658	0.712923	38.6038	0.0064113	0.0093747	42.5323	0.84869	1.55212	0.0727755	0.0972328	26.7213	0.428037	0.101147	0.0132496	0.0144562	46.635	0.475061
C013	1	1.73	31.37	37	5	1	6	5	96	14.75	13.25	114	93	29									1.52565e+06	219.744	0.0593075	0.0820811	22.6588	0.619626	44.4833	0.0070697	0.0089169	45.8411	0.65107	1.61159	0.0730136	0.0968385	26.5553	0.603174	0.111419	0.0051366	0.0060013	47.8553	0.625122
C014	1	1.55	22.85	0	9	8	17	4	100	5.5	4.5	91	79	29									1.40812e+06	136.744	0.0585103	0.088799	24.3738	0.727375	32.6685	0.0058189	0.0080338	45.2556	0.76906	1.4174	0.072667	0.102707	25.6519	0.504362	0.0773708	0.0106014	0.0108948	46.1926	0.53571
C015	1	1.7	27.79	10	0	1	1	2	116	12	10.75	93	105	30									1.57731e+06	218.968	0.0587187	0.0831474	24.7375	0.558352	43.3818	0.0079045	0.009922	50.4813	0.615173	1.46102	0.0725876	0.0976448	29.1369	0.523643	0.0912901	0.0065403	0.0070598	55.8387	0.600131
C016	1	1.68	24.77	0	5	1	6	8	102	12.5	10	114	127	30									1.40039e+06	179.573	0.0599235	0.078223	20.5933	0.567901	38.8669	0.0067725	0.0083079	40.8465	0.627824	1.63586	0.0732583	0.0875057	22.5408	0.377022	0.111568	0.0073231	0.0066569	39.9977	0.387613
C017	1			13	6	1	7	7	110	16.25	14.5	134	127	30									1.39353e+06	135.215	0.057941	0.0785391	21.5454	0.74134	34.4046	0.0041541	0.005001	40.5258	0.714067	1.52058	0.0722116	0.0910851	24.2971	0.446888	0.0971966	0.0057992	0.0053419	42.2791	0.480898
C018	1	1.78	25.19	0	6	7	13	8	116	12.25	14	111	102	30									1.47773e+06	139.279	0.05847	0.0854193	23.8879	0.726056	30.4303	0.0047192	0.0072607	50.0565	0.735847	1.36608	0.0727454	0.0985611	26.4499	0.606708	0.0639036	0.0074436	0.007861	56.2456	0.582318
C019	1	1.75	22.82	0	0	0	0	7	119	12.75	13	117	108	29									1.44586e+06	226.998	0.0605795	0.0829477	22.0728	0.610383	43.7024	0.0080213	0.0098179	39.5284	0.673882	1.59008	0.0744394	0.0947438	24.505	0.531927	0.10665	0.0150324	0.0144454	42.9858	0.600439
C020	1	1.7	21.66	4	3	1	4	3	110	13	7.75	106	121	29									1.36085e+06	165.374	0.059403	0.0842658	22.4907	0.524758	36.1708	0.0069425	0.0087742	43.8618	0.566849	1.47047	0.0732202	0.0968999	25.187	0.410503	0.0911024	0.0044329	0.0043899	44.9353	0.423478
C021	1			0	4	1	5	4	107	15.75	10	127	127	30									1.29966e+06	168.642	0.0578731	0.0877226	24.891	0.553436	37.6115	0.0064873	0.0085417	50.9422	0.561373	1.55916	0.0707869	0.101888	26.6373	0.514859	0.0962045	0.0100504	0.0112594	51.8712	0.492845
C022	1	1.7	33.91	0	6	2	8	8	91	8.75	9.25	84	79	29									1.35133e+06	141.223	0.0595213	0.0823816	21.8604	0.505094	32.5313	0.007717	0.0099322	42.9545	0.525896	1.50541	0.0729303	0.0944813	25.0677	0.609829	0.0905273	0.0102758	0.0113548	43.8996	0.605499
C023	1			0	3	1	4	9	106	13	7.5	106	108	28									1.53442e+06	245.409	0.0571027	0.0860955	25.1271	0.527448	48.6828	0.0054614	0.0066132	50.8857	0.544508	1.57171	0.0702469	0.100662	28.277	0.470036	0.0962359	0.0065192	0.0067382	57.9895	0.513271
P024	2	1.65	27.84	52	9	4	13	17	106	3.75	7.75	81	79	25	5	80.4572	82.0863	74	8.57	4.66	7.44	58	1.33442e+06	91.8402	0.0572028	0.0855605	23.1865	0.988888	24.6056	0.004545	0.0064701	47.6161	0.994036	1.26932	0.0713946	0.0995253	28.4733	1.22418	0.0527969	0.0114375	0.0119544	53.9651	0.917781
P025	2	1.75	24.75	34	6	3	9	7	119	9	12	108	99	30	4	45.2332	75.8025	46	9.9	5.5	7.45	26.6	1.56102e+06	242.855	0.0568569	0.0879171	25.6261	0.73464	47.9153	0.0065605	0.0093313	54.8414	0.774369	1.51866	0.0703908	0.103753	27.8574	0.636139	0.0894948	0.0123805	0.0146932	52.1067	0.641562
P026	2	1.73	24.26	53	11	6	17	3	92	10.5	7.75	81	91	26	2	25.3293	62.4248	32	8.9	5.2	7.42	67.2	1.49218e+06	160.155	0.0599088	0.0836384	22.736	0.553239	36.6031	0.0079357	0.008995	39.9704	0.608764	1.53911	0.0734932	0.0953389	25.0393	0.410656	0.095976	0.0095113	0.0087152	45.299	0.459913
P027	2	1.55	20.4	43	14	14	28	5	95	10.5	5.75	88	88	27	3	28.2917	61.3666	37	7.95	4.93	7.4	69.3	1.36977e+06	140.384	0.0596055	0.0819347	24.5072	0.521712	31.8156	0.0063945	0.0074509	50.3614	0.591504	1.45726	0.0726289	0.0939275	27.7871	0.450269	0.0832283	0.0099528	0.0097449	52.1469	0.483073
P028	2	1.6	25.35	40	12	8	20	5	90	12.75	9.75	117	85	28	2	65.8848	73.0163	71	7.42	5.13	7.42	36.9	1.23671e+06	148.972	0.0596105	0.0771866	21.5145	0.422839	33.5029	0.0056996	0.0055079	43.7229	0.443016	1.58893	0.0726496	0.0873192	24.7362	0.395046	0.108452	0.0052509	0.0044343	45.5518	0.41393
P029	2	1.65	34.16	68	8	9	17	6	79	9.25	8.25	84	93	27	0	40.2456	72.1256	44	9.52	6.42	7.4	46.6	1.40367e+06	149.33	0.059595	0.0804107	23.5732	0.502533	35.0693	0.0081742	0.0095448	46.4904	0.579697	1.54023	0.0720356	0.0920032	24.904	0.403902	0.101513	0.0102086	0.0101542	40.6243	0.430852
P030	2	1.68	31.82	30	5	8	13	12	103	8.25	6.75	84	85	28	0	32.5082	41.152	60	8.15	8.99	7.32	66.6	1.71888e+06	161.165	0.058633	0.083854	22.4336	0.564646	34.7305	0.009827	0.0125268	46.1775	0.629867	1.36979	0.072737	0.0940179	24.4983	0.427737	0.0713351	0.010193	0.010123	44.1084	0.473062
P031	2	1.65	22	63	8	5	13	7	95	8.25	7.5	91	79	28	4	53.0795	123.974	33	6.71	4.87	7.43	54	1.38649e+06	121.821	0.0600528	0.0794949	22.1546	0.652756	30.05	0.0061907	0.0079674	42.2356	0.738542	1.40534	0.0738794	0.0911887	24.4293	0.577704	0.0823171	0.0132244	0.0132087	43.0485	0.595097
P032	2	1.65	20.17	75	11	5	16	7	73	4.5	9	88	93	24	5	44.349	99.2674	34	6.65	4.61	7.45	69.7	1.44058e+06	158.329	0.0576603	0.078192	21.3715	0.612723	35.2249	0.0055927	0.0075942	43.837	0.645134	1.5609	0.0721179	0.0904631	24.8492	0.418866	0.100514	0.0111697	0.0108132	44.8019	0.401028
P033	2	1.65	21.34	50	12	10	22	9	94	8.5	9.5	76	85	28	1	58.9774	71.6699	64	10.8	5.2	7.46		1.38126e+06	85.8173	0.0612448	0.0781404	24.3214	0.469159	23.288	0.0076217	0.0082737	46.7874	0.595316	1.32577	0.0745367	0.0907612	25.8128	0.400431	0.0644169	0.0062392	0.0053353	49.2416	0.452556
P034	2	1.73	28.94	30	11	3	14	9	106	11	15.5	122	111	30	0	87.8425	102.994	65	12.4	4.8	7.47	37.9	1.38282e+06	122.953	0.0593323	0.0760113	20.4654	0.472776	31.4801	0.0059862	0.0069054	40.0099	0.486976	1.46443	0.0736824	0.0894423	23.4255	0.376345	0.0896169	0.0076968	0.0070703	45.1002	0.383071
P035	2	1.67		42	0	2	2	12	89	7.25	9.25	81	83	26	3	54.4858	59.914	71	9.2	4.8	7.44	38.3	1.3031e+06	124.081	0.0588015	0.0882843	22.2451	0.538779	30.1678	0.0045917	0.0055836	46.267	0.559862	1.44363	0.072738	0.102421	25.1206	0.46426	0.0779236	0.0100044	0.0094927	51.058	0.517439
P036	2	1.55	26.64	120	14	10	24	4	82	6.25	8	81	91	29	1	52.2931	148.673	28	12.1	5.1	7.39	82.7	1.28953e+06	174.58	0.0590572	0.0875329	24.812	0.635373	37.3631	0.0077273	0.0096805	47.5146	0.733561	1.61182	0.0726061	0.100865	26.1055	0.456821	0.0999842	0.0113287	0.0105879	50.458	0.508895
P037	2	1.65	18.99	90	6	2	8	6	104	7.25	9.5	86	99	23	1	42.7056	100.691	32	11.2	4.8	7.45	68	1.3931e+06	89.8013	0.0599899	0.0815381	21.3077	0.479239	26.2453	0.0046448	0.0054027	41.0513	0.456282	1.37759	0.073461	0.0957869	23.1764	0.417695	0.0769002	0.016951	0.0167542	43.8307	0.440016
P038	2	1.83	25.2	54			0	13	78	6.25	8.5	81	76	29	3	56.2591	63.4769	65	10.7	5.9	7.43		1.46814e+06	121.786	0.0608286	0.0815938	22.2328	0.800562	30.8695	0.0044934	0.0058234	44.8165	1.07668	1.40118	0.0746268	0.0942819	24.5183	0.463986	0.0794718	0.0156117	0.0153612	42.0363	0.498084
P039	2	1.57	32.01	61	12	9	21	16	95	11.75	8.5	111	102	29	0	47.1016	159.163	23	9.46	5.09		52	1.30493e+06	90.2527	0.0587859	0.0831971	25.3932	0.73185	23.7152	0.0062756	0.008133	53.9598	0.83161	1.34303	0.073271	0.096596	26.682	0.509855	0.0656101	0.0115543	0.0113305	52.026	0.616092
P040	2	1.75	20.15	55			0	4	111	9.75	11	111	99	28	3	61.6845	97.8394	48	11.45	4.52		49.97	1.30665e+06	131.108	0.0585259	0.0751428	21.9886	0.783636	32.0722	0.0042869	0.0053477	42.6316	1.10248	1.51262	0.07293	0.0864879	25.2974	0.357148	0.094908	0.0071005	0.0063052	46.6406	0.372164
P041	2	1.73	29.1	75			0	4	104	12.25	8.5	114	96	30	0	26.1993	49.1763	41	9.17	5.56		49.35	1.49327e+06	97.9789	0.059247	0.0826867	23.0214	0.590226	25.5954	0.0080948	0.0099011	49.9235	0.604783	1.33095	0.0739738	0.0952389	26.0205	0.50338	0.0609048	0.0092004	0.0081742	47.9604	0.549798
P042	2	1.55	31.93	40	3	2	5	5	110	15	12.75	103	108	29	3	49.6106	133.254	30	11.3	5.1	7.46	40.76	1.36204e+06	91.6725	0.0597299	0.0799386	21.6158	0.769455	25.5786	0.0061777	0.0074592	41.4106	0.789173	1.39636	0.0737829	0.0926422	25.2975	0.489885	0.0716379	0.0084863	0.0080227	44.5825	0.561008
P043	2	1.75		63	6	2	8	7	103	8.75	13.25	108	115	27	0	16.0165	24.7632	50	10.5	6.1	7.41		1.41722e+06	112.218	0.0602153	0.0744373	21.8048	0.503969	26.6282	0.0058435	0.0068571	45.2359	0.589007	1.41391	0.074192	0.0875195	24.1897	0.431805	0.0796286	0.0063372	0.0055003	46.1889	0.473858
P044	2	1.54	20.77	10	0	8	8	13	116	11.25	12.75	106	127	28	1	72.5566	125.908	43	9.9	5.7	7.41	47	1.36147e+06	104.542	0.0576829	0.0825202	24.1086	0.587443	26.0221	0.0060423	0.0072038	50.5737	0.645113	1.31342	0.0706367	0.0960831	27.631	0.520906	0.0580551	0.0077036	0.0078119	53.5144	0.675656
P045	2	1.7	34.53	40	15	6	21	2	103	8.5	4.5	86	69	28	0	57.0062	82.0603	54	16.9	4.4	7.44	68.4	1.45977e+06	158.427	0.0577504	0.0818556	24.5647	0.572972	33.0777	0.0070304	0.0088524	51.1661	0.645223	1.47206	0.0719191	0.0947113	27.678	0.485388	0.0832857	0.0080606	0.0070669	60.7968	0.537675
P046	2	1.55	27.76	60	3	3	6	5	105	11.25	8	103	102	27	0	87.4404	106.322	64	10.8	4.9	7.44	48.5	1.30133e+06	164.966	0.0591262	0.0827133	24.5085	0.530558	36.1456	0.0070487	0.0079067	50.7302	0.612107	1.58264	0.0729844	0.0964959	26.5963	0.457137	0.099032	0.0090792	0.008705	53.2884	0.526773
P047	2	1.65	25.49	90	6	7	13	5	97	10	6.5	84	93	26	3	42.5173	58.8544	55	15.6	4.4	7.44	71	1.26982e+06	52.7442	0.0596472	0.0762573	22.5545	0.461412	18.5325	0.0079887	0.0095471	45.8196	0.443169	1.24895	0.0742292	0.0900526	26.6537	0.442855	0.0496824	0.0137695	0.0128319	47.228	0.48905
P048	2	1.65	28.47	90	2	1	3	4	95	8	6.75	84	81	28	1	93.1692	109.372	67	10.8	4.8	7.44	36.3	1.49019e+06	127.124	0.0587066	0.0829914	22.4561	0.490574	32.0803	0.0044304	0.0057909	43.5945	0.541405	1.46053	0.071814	0.0952151	23.8989	0.410955	0.0858182	0.0133026	0.0137228	41.6405	0.425956
P049	2	1.7	28.24	48	10	9	19	8	111	10	10.25	96	96	30	1	78.6146	91.4868	66	10.1	4.7	7.46	68.9	1.32572e+06	102.382	0.0587579	0.08496	24.3214	0.581595	26.0602	0.0058484	0.0073918	52.2217	0.664274	1.3211	0.0724088	0.0973859	27.0537	0.430164	0.0648994	0.0083565	0.0085664	51.5189	0.449891
P050	2	1.7	27.61	70	6	5	11	10	112	10.75	9.5	114	99	29	2	69.2429	84.4439	62	9.5	4.9	7.53	38.4	1.5304e+06	116.555	0.0597246	0.0837256	23.7414	0.612597	29.7882	0.0094039	0.012147	43.9377	0.699301	1.38549	0.0738105	0.0958506	26.1798	0.527228	0.0764958	0.0110658	0.0110513	47.5851	0.604934
P051	2	1.83	29.65	45	1	0	1	7	111	10	12	99	99	29	3	38.3968	83.8748	35	8.42	5.35		64.33	1.3699e+06	112.394	0.0614371	0.0814455	22.8588	0.564848	28.25	0.0072295	0.0074538	42.0876	0.637886	1.44566	0.0741827	0.0945694	24.1618	0.428654	0.0848777	0.0067539	0.0061099	44.6175	0.485252
P052	2	1.88	28.49	65	8	11	19	1	97	7.5	8.25	76	91	28	1	14.7084	46.2255	24	8.74	5.81		83.54	1.47206e+06	195.814	0.0581183	0.0829592	21.8411	0.530568	40.5487	0.0064728	0.0086374	42.5834	0.515569	1.53371	0.0716114	0.0970277	24.4023	0.524677	0.0941863	0.0098505	0.010523	46.677	0.599038
P053	2	1.57	27.43	50	2	1	3	2	115	13	10.25	106	111	30	0			49	11.55	4.66		8.9	1.3579e+06	122.569	0.0583273	0.0787404	20.673	0.575428	30.2782	0.0061479	0.0076765	41.2326	0.639061	1.40756	0.0721615	0.0904853	24.5765	0.410063	0.0823409	0.0044178	0.0043018	45.8121	0.435687

## Sheet: Nodal unwei. degree adj L
Nodal unweighted degree (adjusted for streamline length)
	NODE ID
ID (C=control, P=COPD patient)	PreCG (Left)	SFGdor (Left)	ORBsup (Left)	MFG (Left)	ORBmid (Left)	IFGoperc (Left)	IFGtriang (Left)	ORBinf (Left)	ROL (Left)	SMA (Left)	OLF (Left)	SFGmed (Left)	ORBsupmed (Left)	REC (Left)	INS (Left)	ACG (Left)	DCG (Left)	PCG (Left)	HC (Left)	PHG (Left)	AMYG (Left)	CAL (Left)	CUN (Left)	LING (Left)	SOG (Left)	MOG (Left)	IOG (Left)	FFG (Left)	PoCG (Left)	SPG (Left)	IPL (Left)	SMG (Left)	ANG (Left)	PCUN (Left)	PCL (Left)	CAUD (Left)	PUTA (Left)	PALL (Left)	THAL (Left)	HES (Left)	STG (Left)	TPOsup (Left)	MTG (Left)	TPOmid (Left)	ITG (Left)	PreCG (Right)	SFGdor (Right)	ORBsup (Right)	MFG (Right)
C001	197.84	207.21	22.004	140.35	3.6821	58.163	99.892	15.209	15.339	34.229	0	65.145	3.2993	5.7863	28.894	73.158	103	14.783	6.6086	2.0089	0	72.244	50.711	25.954	42.873	153.77	32.154	53.133	257.54	93.652	77.359	64.724	14.658	64.799	27.951	0	32.617	0	133.97	7.8689	78.98	0	84.143	34.736	114.01	273.96	192.58	8.4046	408.37
C002	244.33	93.152	48.885	121.86	73.944	32.091	101.42	91.291	58.392	180.11	0	114.3	22.292	19.867	173.69	58.454	80.857	24.896	3.4366	11.606	0	41.314	51.122	13.564	52.291	186.55	32.866	24.599	236.84	96.352	48.754	16.412	51.827	101.4	9.8599	28.311	16.475	0	100.28	3.2993	21.213	17.266	107.48	40.568	85.076	182.74	201.88	41.125	251.86
C003	246.94	250.74	26.787	200.53	3.6821	36.343	96.728	46.376	12.883	121.04	0	108.29	3.9981	0.71941	49.531	9.4969	58.759	0	12.29	3.6907	0	0.2939	9.8966	13.498	36.244	251.71	51.095	37.373	260.55	87.566	104.19	88.325	21.119	104.37	53.762	0	69.751	14.796	19.667	0	31.897	4.1834	271.02	12.29	45.415	204.31	223.06	24.747	219.33
C004	275.92	200.62	48.27	292.93	29.734	34.626	53.596	26.478	3.2993	71.313	16.267	72.426	0	3.6821	117.87	13.397	3.4737	0	33.425	12.302	0	26.013	55.613	45.65	36.048	270.41	36.618	38.36	225.56	199.41	260.01	23.383	62.688	323.35	101.58	10.27	87.42	0	0	0.096371	57.052	10.366	172.06	12.42	96.696	216.73	227.36	9.3969	231.05
C005	346.71	175.61	65.767	326.28	17.598	41.471	49.15	67.078	1.9909	143.17	0	45.16	18.139	9.584	92.524	20.888	49.455	0.50135	4.9924	4.9924	0	0.79525	50.275	46.435	49.043	169.26	28.737	17.958	248.33	189.56	265.61	59.814	36.832	114.79	1.4457	0	21.719	0	0	0	59.732	29.309	210.57	17.26	94.407	323.46	241.73	34.047	246.26
C006	153.51	227.01	52.155	234	67.651	23.308	256.06	90.21	15.209	68.396	0	224.79	0	2.4344	99.019	0	37.034	3.3956	0.50135	2.6016	0	44.206	27.395	28.166	57.518	248.52	28.552	20.988	174.9	144	88.343	72.211	41.227	170.81	6.0297	8.3703	50.77	0	1.715	0	41.581	16.469	301.16	0.50135	54.623	133.66	418.93	36.827	187.21
C007	229.13	186.95	30.723	476.13	7.3103	19.272	204.6	62.257	3.6821	68.604	8.6	210.19	3.2993	6.0297	244.82	22.34	35.32	2.9397	7.6977	6.9157	0	0	0	3.6821	58.958	113.18	31.16	12.29	84.432	171.3	345	64.868	18.532	32.104	7.2139	45.542	48.048	6.1776	49.524	0	97.157	25.437	281.81	19.284	42.319	244.99	319.07	15.458	378.45
C008	353.19	237.45	65.693	408.92	29.675	87.397	127.88	98.538	13.467	132.16	0	159.79	6.5311	0	424.08	44.201	13.079	0	3.6821	16.267	11.23	13.823	0.9489	28.761	16.267	99.743	55.171	62.254	265.39	129.76	153.6	88.618	52.836	229.61	85.571	0	30.375	0	9.8155	0	35.663	47.807	128.51	14.912	43.935	366.63	265.75	4.1834	343.36
C009	160.71	191.16	4.4899	231.07	1.715	50.797	122.93	31.463	6.5351	181.83	1.4457	74.063	0	0	52.194	43.987	37.137	7.9126	2.283	5.9651	0	46.815	18.213	30.31	36.979	153.77	28.228	19.912	238.56	94.496	85.272	76.902	60.757	147.94	5.3504	5.4924	33.895	2.9397	98.609	6.0297	74.922	11.551	180.33	15.503	76.755	292.71	196	32.243	389.06
C010	252.64	220.71	44.445	241.91	25.404	45.397	89.21	75.934	12.704	42.938	0	44.24	55.794	10.989	146.12	15.052	138.69	0.50135	13.761	6.6086	0	128.65	85.222	86.344	81.524	173.72	85.842	59.009	200.15	162.61	108.91	52.615	85.85	64.452	14.783	8.6	60.715	10.27	37.664	0	34.366	28.833	191.16	28.225	65.232	477.8	214.94	13.55	339.35
C011	341.91	163.33	67.75	106.7	40.954	208.8	194.06	89.457	0.9489	70.919	0	28.557	0	19.83	10.154	47.021	56.105	23.737	24.817	11.522	0.50135	21.499	29.188	74.379	35.916	135.62	39.753	57.946	255.63	112.56	109.82	20.767	28.723	247.03	27.497	134.73	85.267	7.8689	61.482	0	46.473	7.2139	118.99	12.792	141.47	248.69	223.44	15.75	289.44
C012	139.33	276.32	55.397	196.54	61.443	10.27	88.152	47.051	24.818	66.022	4.9924	112.59	2.6016	0	91.78	17.454	46.739	4.0903	28.225	6.9814	0	40.58	41.018	14.092	67.109	320.16	49.366	51.977	143.15	146.91	123.87	45.234	34.727	142.59	9.5483	3.2993	132.98	7.3895	23.386	0	36.382	21.903	296.11	6.0297	91.273	166.4	184.93	67.222	298.2
C013	248.77	258.22	15.258	213.78	52.451	22.062	87.856	87.701	19.203	159.81	0	278.25	6.0297	10.019	86.81	54.939	61.009	0	11.843	15.694	1.4457	56.009	49.547	34.819	75.84	311.31	98.588	51.147	365.52	172.85	259.3	104.77	105.17	131.65	3.2993	4.5261	38.377	13.209	22.867	6.0297	49.068	39.482	201.13	2.6979	243.38	296.26	188	26.264	220.23
C014	318.63	156.57	15.146	216.24	7.2139	88.618	167.52	24.904	18.869	147.28	2.6016	115.49	8.6	17.958	41.311	38.139	181.59	6.1945	0	1.715	0	22.196	82.9	35.231	35.973	144.01	45.542	64.186	187.1	165.73	49.601	41.443	76.902	222.76	37.649	45.542	64.403	1.9909	66.547	0	88.767	11.524	179.51	9.8155	87.175	384.94	184.43	10.883	37.192
C015	289.53	285.77	54.583	245.2	19.912	86.695	116.66	14.783	2.9397	208.25	0	100.39	4.5261	4.631	154.88	93.357	58.654	0.096371	17.253	21.041	14.783	22.44	74.133	55.104	185.81	347.92	43.476	72.425	346.31	181.9	427.32	200.83	78.227	79.45	9.9211	11.23	40.515	0	34.868	8.6	39.396	53.889	445.43	0	183.69	317.06	200.31	31.425	414.21
C016	239.57	193.86	62.965	313.95	22.173	33.907	131.74	46.355	25.235	232.47	0	270.16	13.467	33.418	72.185	20.241	35.887	0	5.4924	33.376	0	22.922	37.964	27.33	54.123	381.54	46.634	43.75	272.77	169.23	112.98	66.843	83.827	285.48	10.594	3.6821	52.715	13.952	43.575	0	75.443	17.1	358.08	10.931	257.73	416.81	434.01	19.906	321.57
C017	238.37	292.08	23.386	199.74	42.145	33.153	129.45	38.846	28.239	180.79	0	211.41	30.018	10.346	50.872	18.945	68.84	0	0	7.2139	0	16.222	12.68	0	46.181	87.084	64.176	27.126	192.53	101.56	102.58	87.566	69.279	75.631	8.7096	25.767	29.532	0.9489	52.312	0	80.168	0	171.08	1.9909	79.535	298.94	231.32	15.427	283
C018	371.91	240.56	26.264	379.3	9.3969	50.4	37.089	34.716	1.715	161.69	0	171.72	1.9101	0.50135	82.055	4.1304	25.688	24.978	28.018	7.8254	0	24.567	44.972	22.484	51.397	60.604	30.957	28.018	206.76	222.39	212.58	14.573	44.316	77.683	94.961	146.91	40.691	5.0888	146.91	0	51.685	11.598	90.935	28.018	16.891	297.38	343.71	19.599	197.1
C019	417.85	202.2	62.553	543.31	5.8053	38.639	195.9	146.91	2.283	91.902	28.496	234.37	0.9489	21.499	431.72	30.067	41.388	15.681	40.317	18.55	0	36.278	78.449	12.672	201.84	280.53	24.573	33.047	312.77	184.14	455.03	72.322	46.833	233.71	81.964	42.776	105.15	7.2204	47.443	0	135.17	50.708	197.93	14.658	75.099	370.55	429.95	6.3733	256.08
C020	238.12	355.33	78.603	408.51	3.3558	63.413	194.01	83.197	8.6	171.75	0	63.694	6.4381	0	61.848	106.03	44.2	14.204	3.9981	0	0	22.945	8.96	25.112	40.962	196.32	32.154	1.9909	252.08	106.06	265.41	99.112	83.644	88.555	12.15	61.296	92.399	2.6364	53.033	0	30.918	16.267	252	15.75	100.78	313.82	187.02	22.195	140.38
C021	316.73	346.05	63.088	245.14	8.6	43.147	196.47	28.018	20.813	56.542	1.715	122.24	0	3.1607	78.963	91.987	105.92	6.38	26.968	23.618	0	28.764	42.412	164.86	60.673	131.36	0.096371	42.396	336.94	63.95	346.25	85.904	53.922	128.12	53.052	29.95	82.22	7.03	30.546	0	6.6218	16.267	255.98	5.4924	168.04	137.37	89.118	0	250.73
C022	227.37	101.47	17.982	122.78	12.861	86.515	64.413	61.255	16.006	130.87	0	30.122	31.841	12.29	100.17	2.9397	42.601	7.8689	0	1.7396	0	21.867	40.354	32.755	157.18	335.48	39.37	39.708	324.64	129.32	80.908	70.294	59.652	125.94	23.905	6.0297	11.022	1.4457	17.79	0	32.214	8.6	230.43	0.50135	65.903	355.22	139.69	0	238.79
C023	245.13	411.03	62.581	223.96	58.963	61.561	75.608	79.848	33.425	250.22	0	69.854	0	2.283	53.737	190.53	18.078	7.8689	75.478	7.1277	0	61.311	73.469	102.3	79.983	395.96	78.339	72.582	256.78	254.37	283.56	104.58	226.07	219.9	14.157	28.041	125.38	4.9924	79.241	0	59.711	6.0297	354.02	7.8689	151.75	350.77	242.77	17.005	491.51
P024	213.76	128.74	51.034	333.18	5.4924	5.4924	61.516	45.542	0	229.88	0	199.06	0	0	56.543	6.6086	109.71	5.536	4.5261	1.1907	0	22.828	10.27	27.537	46.04	58.358	13.467	28.227	223.86	73.807	71.046	22.69	3.2993	44.893	51.004	11.23	22.196	1.715	11.23	0	27.497	9.0523	79.763	4.5261	47.925	104.21	91.993	9.3969	132.28
P025	304.26	238.41	44.337	518.54	58.31	111.66	439.01	205.87	12.982	234.25	0	251.75	55.299	10.761	391.44	23.966	198.9	2.9397	11.834	15.209	0	154.16	80.252	21.306	71.144	114.01	155.51	163.67	275.94	96.693	121.38	81.515	68.811	160.64	41.38	40.483	75.114	0	37.236	0	81.255	46.885	133.92	7.5078	86.428	213.27	871.75	52.154	409.96
P026	165.96	426.16	57.985	134.52	6.9814	52.442	68.705	21.679	48.976	80.253	0	53.868	2.283	2.6016	75.948	36.641	84.795	10.27	5.2246	4.0962	0	72.05	62.75	38.846	23.181	53.721	12.145	30.923	271.65	134.45	177.21	94.307	67.956	245.9	100.95	0	41.923	0.50135	199.74	7.8689	34.04	40.294	184.6	4.8728	164.61	276.15	210.11	9.0596	218.27
P027	129.85	204.83	4.5916	217.89	30.627	44.285	60.984	48.72	23.423	66.201	0	89.855	0.50135	7.8689	64.214	32.703	156.53	1.4457	0	4.5261	0.096371	42.877	22.196	13.467	19.393	73.207	42.139	34.775	202.73	134.28	188.49	75.535	85.85	156.45	8.7008	47.336	18.083	1.4457	143.01	0	89.883	8.6642	208.12	4.3166	92.852	263.45	196.14	8.0588	565.24
P028	237.61	213.24	44.852	314.62	5.9413	28.093	36.365	37.547	1.4457	320.84	0	239.61	0.50135	0.79525	56.704	25.053	38.153	0	0.71941	14.092	0	14.11	1.715	24.17	80.475	160.97	31.169	0	233.46	263.41	208.97	64.262	166.05	303.96	54.202	0	18.474	0.2939	15.527	0	65.244	8.4291	230.08	7.9333	37.528	212.81	299.37	17.958	166.47
P029	299.46	188.65	78.712	253.99	24.439	14.141	90	36.418	34.456	158.37	5.5888	68.897	2.0873	14.63	64.181	18.011	38.287	0	11.051	7.8689	0	22.915	73.659	19.31	55.59	171.03	48.885	151	305.61	71.353	300.93	97.313	148.62	90.642	0.81579	13.467	96.661	29.631	28.652	0	43.549	52.758	322.21	5.3773	265.25	140.63	237.48	5.0392	88.364
P030	397.24	274.62	24.098	243.52	7.954	78.316	103.88	8.0285	3.6821	152.43	2.6016	102.19	0	10.216	32.562	19.953	55.937	4.5261	24.818	24.818	0	81.811	114.93	106.52	47.204	229.66	43.838	58.761	249.31	127.46	174.03	128.09	33.188	105.98	132.81	0.50135	98.717	10.699	39.264	0	42.801	11.233	123.6	24.818	80.294	302.12	362.32	22.484	242.93
P031	262.84	240.44	49.361	241.66	10.27	93.828	75.517	10.077	1.4457	56.946	0	80.688	1.0133	9.4933	53.108	16.722	42.541	14.783	2.9397	6.0297	0	31.158	30.796	13.273	21.397	131.6	65.958	16.059	245.5	120.12	160.57	31.256	59.009	81.509	19.912	8.6	40.333	3.6821	4.8728	0	33.867	23.513	147.59	2.6016	115.09	236.32	118.02	39.718	127.71
P032	268.83	291.11	28.604	252.85	3.1607	45.982	235.88	13.079	12.696	56.926	0	38.733	1.1907	1.4457	18.831	30.611	111.07	14.783	3.2993	0	0	18.214	11.889	25.664	68.98	103.62	106.74	8.0543	217.74	167.56	108.31	90.587	86.13	115.36	46.011	0	87.3	0	242.54	0	213.06	2.6016	246.72	28.737	79.88	342.6	194.83	6.6086	403.33
P033	191.48	54.921	58.895	42.776	14.629	28.225	31.081	11.976	0	22.448	0	26.628	0	0	32.558	26.721	11.551	14.783	0	19.912	0	32.011	27.737	20.854	44.549	122.55	104.5	55.785	169.34	51.419	64.183	44.848	29.866	24.087	8.6	17.958	16.763	3.2993	31.079	0	46.815	13.592	240.74	0	61.531	167.88	51.021	5.4924	118.86
P034	109.72	240.05	35.981	157.42	37.528	54.894	36.154	58.096	0	95.529	0	39.498	1.9909	22.196	11.23	29.188	35.232	16.267	7.8689	3.9981	0	22.605	56.303	8.6313	31.427	138.1	14.321	33.808	148.73	123.22	117.87	46.784	75.607	119.51	77.567	0	62.445	0	75.846	0	30.848	0	189.56	0	67.281	191.61	164.38	10.958	275.67
P035	235.63	180.93	13.487	272.03	17.216	62.819	73.87	46.811	0	10.291	1.9909	109.61	0	1.9909	111.79	17.838	64.988	4.631	14.783	4.9307	0	6.6086	16.127	0	51.689	259.27	1.2428	12.337	235.95	67.936	83.149	36.413	66.26	114.82	44.193	146.91	18.465	0	165.37	0	34.938	16.006	246.02	15.503	28.368	229.15	248.94	0	197.12
P036	292.18	446.79	101.53	326.78	17.558	58.068	66.459	59.933	71.049	15.89	0	21.514	2.6016	11.522	68.078	185.91	91.408	5.5888	75.225	7.2139	0	20.898	7.2139	8.4321	59.606	110.82	57.441	39.243	249.06	73.298	74.831	64.585	35.46	25.758	0	66.057	53.52	0.2939	183.68	17.558	168.28	11.276	207.57	33.787	186.02	269.66	198.84	16.267	391.42
P037	224.47	85.869	0	84.643	0	15.72	19.912	58.958	9.3969	8.7917	0	56.634	0	5.4924	58.958	10.535	159.6	0	6.6086	3.2993	0	24.443	89.198	83.482	35.45	115.39	80.636	60.325	207.84	49.746	58.493	54.525	14.428	176.4	0	28.018	40.56	0	86.69	0	47.93	0	48.744	20.076	46.635	107.7	100.4	19.662	84.398
P038	360.46	213.07	25.714	342.6	6.0297	52.936	79.672	41.946	0	175.66	1.715	98.452	0	0.2939	126.03	17.465	29.093	0	3.6821	1.715	0	39.601	61.986	63.924	52.756	149.56	62.866	29.881	271.2	176.93	136.61	19.776	72.135	61.014	39.623	0	63.694	0	12.29	0	19.16	2.9397	57.159	1.1907	104.44	288	158.7	6.2836	85.424
P039	130.4	181.96	29.188	196.85	5.2863	35.627	50.113	36.51	0	11.51	0	10.643	0	8.4321	11.554	10.485	27.542	7.5313	7.8689	0	0	16.808	19.949	28.654	53.411	88.32	7.8254	17.783	287.54	148.9	57.021	48.421	33.797	13.467	7.8689	0	36.702	0	60.028	11.23	44.609	17.149	110.34	8.6	38.379	283.8	201.26	24.818	190.44
P040	301.97	217.28	1.2428	202.72	18.334	81.069	99.018	14.868	25.202	186.37	0	139.82	0.50135	0	63.8	42.052	40.652	0	1.0027	0	0	19.51	0	35.335	25.404	122	17.283	30.683	360.58	73.436	262.78	64.788	66.403	68.004	5.6852	5.2031	49.141	4.6225	7.466	0	75.162	15.691	252.57	0.2939	105.55	144.88	173.78	19.969	223.27
P041	79.08	63.048	14.187	157.94	1.4388	75.348	92.383	87.622	22.196	0.096371	0	27.088	6.6086	8.5884	104.88	22.067	18.87	0	7.8689	24.818	0	44.445	12.29	0	13.467	48.562	48.555	39.614	90.068	116.74	47.792	52.93	78.87	63.76	23.145	5.4924	34.398	2.6639	37.239	0	33.418	3.6821	69.672	3.0024	47.894	376.61	97.217	13.487	196.63
P042	92.591	76.154	16.535	49.134	10.27	45.134	38.351	24.187	4.8097	62.838	0	112.84	6.0297	1.9909	31.686	22.048	62.072	0	0	10.12	0	5.0888	4.9924	1.1907	24.942	100.89	47.257	15.202	119.41	83.726	32.801	163.17	25.758	82.334	14.616	37.655	10.27	0	61.893	0	37.192	10.27	204.23	0	36.14	277.91	172.37	29.319	98.871
P043	203.07	43.989	3.4737	218.46	14.88	30.887	173.01	32.894	0.096371	32.154	0	181.36	0	6.0297	16.768	16.768	13.969	0	8.6	8.8178	0	15.732	31.978	0	5.2031	221.83	37.085	28.767	174.92	191.54	77.085	75.503	41.054	58.01	0	11.23	48.209	0	28.828	0	31.346	10.291	113.22	8.6964	114.15	167.71	39.917	3.0024	136.71
P044	251.85	73.23	50.753	95.473	0	20.276	181.63	19.949	0	184.52	0	93.627	0	0	137.34	77.346	115.34	6.6086	1.715	12.68	0	22.681	9.1326	15.32	23.737	74.325	34.582	10.147	207.58	180.95	245.2	10.655	32.154	68.533	25.566	29.309	19.305	0	26.521	0	40.24	14.954	137.32	0	32.12	115.29	205.6	16.066	117.08
P045	326.06	261.45	30.293	165.55	41.971	7.2139	78.086	86.079	190.57	24.637	0	29.307	41.095	17.958	55.583	41.737	103.95	4.5261	0	0.50135	0	33.743	19.149	9.3969	39.892	86.718	30.957	27.158	316.18	114.7	178.79	56.177	73.988	51.905	20.159	0	38.968	0	480.55	0	224.04	4.6225	93.105	21.844	152.83	399.06	122.54	28	382
P046	219.37	187.95	24.697	152.92	16.17	60.138	61.888	55.164	13.126	22.804	0	59.627	0	5.7168	41.805	48.561	34.104	4.3166	13.467	1.4457	0	151.92	157.27	37.366	59.105	161.96	92.86	13.418	262.26	135.48	135.48	72.196	107.12	221.94	28.228	2.6016	11.099	0	90.354	16.267	66.795	0	156.92	17.216	112.99	371.73	157.2	29.463	382
P047	119.36	67.992	35.453	64.29	19.741	54.574	85.652	61.888	6.0297	0	0	6.0836	0	0	60.355	13.221	40.754	8.6	0	0	0	6.0297	6.9786	0.9489	0.096371	90.365	37.655	2.283	76.516	26.46	78.652	30.989	3.6821	46.324	0	12.29	5.2031	0	12.29	0	38.857	0	78.763	1.1907	75.31	43.127	55.254	13.77	59.29
P048	118.96	180.33	16.63	253.99	24.649	80.707	63.322	14.303	16.722	58.418	0	157.94	4.9924	12.69	72.811	40.286	29.226	0	14.83	3.2993	0	0.71941	13.467	12.772	29.734	162.1	64.788	16.398	268.77	41.342	211.64	95.091	157.18	65.41	0	3.6821	44.054	8.6	15.443	0	60.53	23.281	315.02	7.2139	98.886	281.64	176.76	45.046	131.35
P049	223.15	145.46	21.126	127.31	13.467	37.468	77.406	41.98	7.3103	11.23	0	24.818	0	0	26.992	57.692	42.745	2.283	0	0	0	10.411	0	23.617	47.052	159.61	36.776	30.645	382.95	90.946	168.71	75.994	86.976	50.199	0	33.416	15.492	0	9.1467	0	44.869	11.23	171.67	10.27	32.595	221.1	87.866	14.36	223.83
P050	192.61	128.14	22.322	117.21	24.275	83.938	56.365	24.589	24.579	107.17	2.6016	31.012	1.4457	8.6313	109.5	13.487	47.661	0	15.262	5.9413	0	16.767	39.285	39.33	35.225	188.64	63.778	28.127	128.88	50.649	56.281	39.033	66.518	116.13	18.422	10.883	118.92	16.267	20.168	0	52.406	15.517	118.54	2.283	137.89	254.98	112.61	32.381	137.37
P051	106.02	230.94	47.923	192.45	0.2939	19.099	105.02	60.348	14.084	175.43	0	43.149	4.5261	1.715	45.956	0	25.026	9.5186	0	1.9909	0	24.18	20.276	16.817	20.276	145.38	60.666	28.418	251.72	85.484	193.08	36.523	54.124	133.64	45.454	0	41.846	0	44.576	0	19.058	19.912	104.36	18.869	114.56	182.27	50.702	25.942	53.775
P052	283.81	205.89	13.586	255.78	15.288	92.55	200.83	79.06	3.321	137.33	0	118.65	0.50135	0.50135	109.72	43.685	65.436	0	6.0297	12.69	0	12.814	22.574	44.881	162.66	393.32	20.277	53.407	334.55	259.94	197.68	84.37	91.066	164.27	93.185	0	84.839	0	5.4924	0	44.557	13.467	206.13	16.586	90.374	404.1	228.21	0	318.35
P053	294.52	200.22	6.6086	194.87	0	37.751	71.648	6.0297	0.096371	181.28	0	79.956	18.678	5.2902	68.67	25.993	51.483	0	4.631	3.6821	0	50.209	62.6	0.096371	42.635	127.93	37.415	31.7	244.85	81.233	99.193	38.039	67.598	70.372	28.436	44.264	12.191	6.6086	48.426	0	38.057	9.9079	108.94	3.6821	78.96	295.7	325.16	22.185	190.74
[truncated: 41 more columns]

## Sheet: Nodal unwei. effic. adj. L
Nodal unweighted efficiency (adjusted for streamline length)
	NODE ID
ID (C=control, P=COPD patient)	PreCG (Left)	SFGdor (Left)	ORBsup (Left)	MFG (Left)	ORBmid (Left)	IFGoperc (Left)	IFGtriang (Left)	ORBinf (Left)	ROL (Left)	SMA (Left)	OLF (Left)	SFGmed (Left)	ORBsupmed (Left)	REC (Left)	INS (Left)	ACG (Left)	DCG (Left)	PCG (Left)	HC (Left)	PHG (Left)	AMYG (Left)	CAL (Left)	CUN (Left)	LING (Left)	SOG (Left)	MOG (Left)	IOG (Left)	FFG (Left)	PoCG (Left)	SPG (Left)	IPL (Left)	SMG (Left)	ANG (Left)	PCUN (Left)	PCL (Left)	CAUD (Left)	PUTA (Left)	PALL (Left)	THAL (Left)	HES (Left)	STG (Left)	TPOsup (Left)	MTG (Left)	TPOmid (Left)	ITG (Left)	PreCG (Right)	SFGdor (Right)	ORBsup (Right)	MFG (Right)
C001	0.0695	0.076572	0.062277	0.061428	0.051576	0.054376	0.059887	0.06566	0.054332	0.063034	0.0067944	0.062154	0.051824	0.054453	0.062079	0.062663	0.05995	0.060147	0.054191	0.049824	0.01754	0.069639	0.066229	0.064487	0.066968	0.062758	0.048714	0.060353	0.06797	0.062096	0.050632	0.056761	0.051531	0.075401	0.066707	0.024748	0.063363	0.048008	0.07594	0.04067	0.062657	0.05115	0.063752	0.059244	0.06428	0.060806	0.063858	0.062762	0.059239
C002	0.067283	0.066673	0.052232	0.060245	0.05903	0.060366	0.059045	0.051581	0.056618	0.073687	0.038036	0.070835	0.058018	0.051535	0.067845	0.067676	0.056694	0.056042	0.055389	0.055607	0.014183	0.050254	0.046293	0.05304	0.059234	0.073959	0.053338	0.057622	0.069963	0.070559	0.061754	0.056178	0.056025	0.067736	0.055214	0.064544	0.060762	0.038124	0.071569	0.040348	0.057138	0.058728	0.062624	0.067568	0.064821	0.070534	0.070806	0.064917	0.065566
C003	0.064767	0.06404	0.063139	0.061079	0.058387	0.061994	0.067971	0.069607	0.051937	0.075961	0.016673	0.06574	0.04896	0.052516	0.068271	0.064167	0.066253	0.040477	0.050086	0.053819	0.0022059	0.05841	0.06864	0.060869	0.05733	0.065735	0.055134	0.054911	0.063291	0.056837	0.057036	0.054178	0.050493	0.080114	0.063204	0.030412	0.068934	0.054888	0.061008	0.012683	0.066345	0.058059	0.073771	0.053741	0.054944	0.0663	0.073036	0.058839	0.053884
C004	0.068438	0.067388	0.066205	0.066324	0.064485	0.058872	0.068495	0.058867	0.048384	0.064813	0.053692	0.060701	0.041243	0.050918	0.068094	0.064467	0.063462	0.041776	0.060348	0.054937	0.025515	0.052966	0.055275	0.054973	0.058523	0.059341	0.048939	0.053167	0.064554	0.058169	0.056464	0.04968	0.056467	0.079096	0.063012	0.057878	0.068055	0.059859	0.050881	0.042555	0.059797	0.060135	0.072264	0.051147	0.054082	0.064054	0.067309	0.045528	0.054477
C005	0.065901	0.062273	0.063218	0.059156	0.050248	0.063232	0.064441	0.064798	0.048867	0.079586	0.018916	0.066539	0.053258	0.049228	0.071957	0.059405	0.069103	0.053025	0.044116	0.046078	0.013122	0.057873	0.065945	0.066659	0.061313	0.067306	0.05451	0.058363	0.067456	0.062198	0.063827	0.057474	0.052379	0.084419	0.057217	0.041892	0.068867	0.047912	0.043971	0.025443	0.072531	0.065329	0.073722	0.057823	0.059754	0.068456	0.07077	0.055036	0.061785
C006	0.064814	0.06146	0.067089	0.054992	0.06218	0.056789	0.067787	0.062261	0.051114	0.069526	0.020768	0.074307	0.038159	0.052562	0.066919	0.055213	0.067024	0.057015	0.048791	0.047666	0	0.06738	0.062898	0.06451	0.074037	0.069668	0.057361	0.060061	0.061818	0.066114	0.059993	0.053247	0.051743	0.089735	0.057679	0.056759	0.072172	0.049781	0.060258	0.015128	0.063185	0.056984	0.071235	0.044927	0.057484	0.069615	0.074348	0.066443	0.052949
C007	0.061999	0.062841	0.069802	0.060284	0.056821	0.057032	0.060275	0.056205	0.047988	0.064905	0.059961	0.064952	0.04878	0.052922	0.07454	0.067132	0.069875	0.052399	0.061069	0.053794	0.029485	0.032807	0.052163	0.05365	0.056359	0.074507	0.057791	0.052626	0.060213	0.06299	0.063263	0.057403	0.056491	0.076627	0.049585	0.046189	0.069614	0.057413	0.06068	0.036483	0.068448	0.063354	0.074849	0.057724	0.060075	0.068478	0.076807	0.060127	0.060497
C008	0.059818	0.061271	0.067387	0.06639	0.060878	0.064426	0.061675	0.064061	0.052931	0.067139	0.033349	0.072559	0.053885	0.046938	0.073993	0.064698	0.059961	0.049057	0.04367	0.045926	0.034528	0.053569	0.048035	0.058456	0.061513	0.065197	0.052724	0.056827	0.063744	0.05674	0.058748	0.059206	0.056865	0.078219	0.062884	0.045066	0.065224	0.049879	0.05969	0.029855	0.061246	0.058776	0.074175	0.041588	0.052147	0.063835	0.07165	0.054336	0.061774
C009	0.06996	0.067427	0.05863	0.064712	0.055267	0.061344	0.077821	0.060589	0.052869	0.068736	0.035517	0.062198	0.042235	0.048467	0.070576	0.054802	0.062767	0.062254	0.053467	0.051604	0.033471	0.063897	0.061306	0.052783	0.06534	0.065713	0.050607	0.051779	0.074678	0.064602	0.054939	0.05513	0.055205	0.086197	0.054807	0.061008	0.069572	0.055042	0.076085	0.045927	0.066772	0.059204	0.071703	0.061601	0.058373	0.071019	0.069827	0.057427	0.066471
C010	0.06471	0.064948	0.053173	0.056486	0.048799	0.055286	0.062265	0.055007	0.055853	0.066857	0.033532	0.06073	0.059399	0.048687	0.072051	0.069641	0.071709	0.053472	0.067928	0.047266	0.04108	0.062337	0.05292	0.057608	0.056763	0.067375	0.057574	0.046662	0.067599	0.074195	0.066853	0.054598	0.059034	0.065232	0.065698	0.053702	0.071815	0.058425	0.069418	0.033296	0.056736	0.061234	0.068231	0.053439	0.06349	0.065938	0.066623	0.061575	0.057744
C011	0.068365	0.070915	0.063279	0.064617	0.056516	0.056971	0.074098	0.066021	0.051055	0.067236	0.027414	0.057559	0.035801	0.047723	0.05965	0.058189	0.060387	0.054859	0.069449	0.055499	0.042405	0.064969	0.058466	0.061316	0.065289	0.066763	0.050272	0.059667	0.068494	0.066452	0.059759	0.051256	0.058602	0.075632	0.057907	0.065669	0.069967	0.056724	0.077075	0.030484	0.052043	0.050672	0.064539	0.06389	0.067586	0.06215	0.058529	0.049715	0.062487
C012	0.062703	0.073983	0.065509	0.058987	0.059384	0.052842	0.065651	0.062549	0.051621	0.069066	0.039224	0.071669	0.040116	0.037751	0.066553	0.054662	0.066782	0.057726	0.052753	0.055553	0.027406	0.063555	0.070003	0.056768	0.0684	0.070059	0.054398	0.062565	0.069336	0.062298	0.055635	0.05407	0.048897	0.086604	0.055963	0.049965	0.071044	0.056976	0.05764	0.022416	0.062056	0.058686	0.069587	0.048181	0.065979	0.060419	0.065372	0.050577	0.059819
C013	0.061691	0.069069	0.061873	0.056412	0.056517	0.058271	0.067406	0.066851	0.051742	0.068528	0.042278	0.073747	0.053825	0.056785	0.063754	0.062392	0.066675	0.043077	0.057191	0.056927	0.043118	0.069104	0.06577	0.062405	0.071136	0.06892	0.05564	0.059594	0.065945	0.066747	0.055963	0.051566	0.053044	0.080999	0.056062	0.048339	0.062768	0.053809	0.065667	0.039008	0.058742	0.05724	0.066437	0.05595	0.065548	0.066897	0.066549	0.049436	0.057849
C014	0.06182	0.060647	0.049812	0.057416	0.041875	0.062342	0.061533	0.045517	0.053133	0.076143	0.046113	0.062878	0.050533	0.053089	0.060966	0.070432	0.071575	0.058363	0.050261	0.054034	0.038623	0.05156	0.061373	0.057079	0.064362	0.066139	0.05107	0.054938	0.063215	0.068935	0.055246	0.05571	0.054609	0.082191	0.065451	0.056941	0.065327	0.053713	0.075562	0.031474	0.065522	0.062142	0.068743	0.057925	0.060383	0.06862	0.07233	0.057934	0.05699
C015	0.069561	0.068691	0.064493	0.062009	0.054641	0.056018	0.063043	0.051775	0.044494	0.074766	0.040658	0.0643	0.045555	0.05088	0.072159	0.061619	0.069234	0.055153	0.05843	0.05559	0.042206	0.064103	0.064434	0.057823	0.059699	0.061857	0.04978	0.050843	0.070062	0.061027	0.062785	0.055894	0.054582	0.077048	0.06063	0.057473	0.064209	0.045538	0.066891	0.047177	0.062606	0.059679	0.076449	0.03286	0.064593	0.06875	0.068463	0.0484	0.061576
C016	0.065386	0.06654	0.063481	0.064555	0.060914	0.063139	0.078194	0.068714	0.055196	0.071953	0.031254	0.067245	0.054196	0.059168	0.066667	0.061641	0.062998	0.033363	0.04606	0.060279	0.017363	0.067541	0.059077	0.061989	0.068926	0.070446	0.059154	0.057085	0.070327	0.072422	0.060011	0.054261	0.053298	0.087961	0.059414	0.049836	0.067845	0.059574	0.067365	0.034858	0.065292	0.057385	0.074942	0.053151	0.07028	0.071075	0.073644	0.055969	0.056537
C017	0.063817	0.072297	0.060861	0.061901	0.058616	0.062808	0.071449	0.050704	0.053087	0.066025	0.023738	0.070624	0.056864	0.046556	0.051987	0.060169	0.061995	0.039688	0.049754	0.057969	0.028034	0.058729	0.057984	0.054769	0.071679	0.070608	0.053267	0.056498	0.062926	0.069079	0.061591	0.055977	0.053572	0.075116	0.058757	0.055795	0.065879	0.048874	0.07417	0.02109	0.053517	0.042849	0.061724	0.053428	0.05356	0.065732	0.069523	0.05644	0.069508
C018	0.058751	0.053023	0.062299	0.053315	0.049449	0.057756	0.062102	0.052948	0.052789	0.060062	0.054093	0.060166	0.060564	0.056037	0.067098	0.062791	0.064622	0.060698	0.060139	0.053941	0.039777	0.047134	0.053438	0.049633	0.061692	0.07418	0.05645	0.050652	0.054932	0.058577	0.056982	0.053444	0.058627	0.072398	0.061551	0.048034	0.068254	0.052967	0.064274	0.03836	0.068967	0.062274	0.076255	0.056335	0.05974	0.065979	0.071395	0.061195	0.054925
C019	0.066648	0.059862	0.069878	0.066674	0.056516	0.06226	0.063828	0.054737	0.046213	0.074092	0.055727	0.070952	0.039902	0.056907	0.071324	0.058918	0.070534	0.061798	0.062649	0.049462	0.028501	0.060947	0.068341	0.057466	0.064165	0.067326	0.054565	0.056444	0.060148	0.064009	0.065003	0.053895	0.061372	0.092701	0.066137	0.054245	0.069618	0.057289	0.062395	0.04523	0.073004	0.066081	0.069987	0.050028	0.056145	0.077712	0.07963	0.04902	0.059837
C020	0.067148	0.075647	0.066682	0.065383	0.057417	0.054635	0.071762	0.062262	0.050078	0.067153	0.035783	0.068819	0.049575	0.048434	0.063968	0.059892	0.06681	0.062947	0.057989	0.049239	0.019639	0.063353	0.053942	0.0549	0.056844	0.064736	0.047996	0.055211	0.067397	0.067949	0.062388	0.054254	0.057253	0.089042	0.06106	0.06492	0.071773	0.056683	0.072323	0.032216	0.061668	0.052123	0.070328	0.054534	0.06277	0.074585	0.073859	0.051232	0.059624
C021	0.070324	0.066091	0.065415	0.062495	0.047633	0.059848	0.068244	0.050377	0.056657	0.073512	0.044321	0.063893	0.041692	0.050406	0.067795	0.064911	0.070391	0.066627	0.059004	0.053923	0.0065567	0.061482	0.062986	0.054687	0.055903	0.058635	0.038135	0.051975	0.060976	0.052724	0.059443	0.049161	0.057213	0.076889	0.062407	0.05909	0.061855	0.054951	0.062701	0.035705	0.051793	0.04719	0.071924	0.053112	0.058218	0.069718	0.065693	0.031688	0.057566
C022	0.067866	0.068844	0.061207	0.059379	0.054015	0.065601	0.060217	0.068047	0.054243	0.075227	0.035755	0.069233	0.05632	0.050689	0.07571	0.057989	0.069121	0.056967	0.051312	0.055173	0.023905	0.069101	0.069919	0.071286	0.062735	0.066214	0.058717	0.060566	0.072181	0.060217	0.056593	0.054836	0.053327	0.090961	0.065633	0.04986	0.064198	0.059488	0.065546	0.017878	0.065832	0.052285	0.073616	0.05263	0.056405	0.06542	0.075783	0.036417	0.058444
C023	0.061899	0.070957	0.064769	0.059581	0.063882	0.061013	0.059622	0.058953	0.050611	0.071552	0.026197	0.05763	0.037874	0.041081	0.063748	0.057918	0.062311	0.057172	0.054858	0.05543	0.021435	0.061262	0.064036	0.057535	0.054666	0.062797	0.052206	0.051597	0.064877	0.056242	0.05644	0.052261	0.05797	0.077267	0.057414	0.056732	0.063491	0.04996	0.063915	0.038247	0.051638	0.046787	0.0716	0.053162	0.062406	0.065235	0.065291	0.050835	0.064167
P024	0.056984	0.05347	0.055088	0.057905	0.045076	0.056744	0.061368	0.046084	0.042857	0.0609	0.048317	0.056688	0.046634	0.054059	0.065063	0.062019	0.071787	0.062859	0.049895	0.054655	0.030371	0.064533	0.06205	0.05977	0.057868	0.066926	0.052418	0.052364	0.059532	0.060273	0.059051	0.058265	0.05231	0.075246	0.064918	0.035343	0.060416	0.05081	0.045635	0.037767	0.067365	0.067042	0.075166	0.046494	0.052102	0.066542	0.063069	0.057148	0.056567
P025	0.060263	0.05861	0.054483	0.056924	0.052334	0.060024	0.063197	0.054946	0.053252	0.073138	0.038609	0.059152	0.055385	0.053833	0.063194	0.063053	0.0666	0.045457	0.056551	0.050197	0.035364	0.047448	0.050903	0.044032	0.0517	0.055097	0.042235	0.044266	0.068359	0.062349	0.058581	0.058779	0.058715	0.056575	0.066994	0.060284	0.064686	0.039984	0.065856	0.023664	0.05628	0.056331	0.058883	0.053406	0.047105	0.066786	0.078441	0.061425	0.060224
P026	0.063395	0.074594	0.065787	0.065919	0.05414	0.055817	0.062606	0.065301	0.060289	0.067165	0.026306	0.06082	0.041906	0.051763	0.071634	0.058598	0.068519	0.057925	0.051951	0.051445	0.027606	0.062029	0.061037	0.055691	0.061707	0.06219	0.053593	0.05796	0.068261	0.067831	0.063939	0.057674	0.054627	0.088611	0.06717	0.049926	0.068983	0.057013	0.067641	0.041271	0.058264	0.065904	0.073884	0.053929	0.080955	0.065015	0.065366	0.051901	0.057314
P027	0.064787	0.072014	0.053261	0.06143	0.05858	0.059632	0.068153	0.055255	0.062558	0.07015	0.03738	0.066869	0.047969	0.053124	0.059228	0.067427	0.057755	0.057094	0.052247	0.059002	0.050244	0.056922	0.05683	0.047853	0.066553	0.071723	0.05402	0.063648	0.069886	0.072237	0.069834	0.062513	0.060958	0.070236	0.066061	0.060533	0.063146	0.05553	0.073515	0.037071	0.057684	0.060227	0.065866	0.063394	0.069854	0.065274	0.064034	0.061388	0.061618
P028	0.06496	0.07142	0.064575	0.063028	0.059477	0.059805	0.062838	0.061263	0.048541	0.074373	0.038696	0.068752	0.046701	0.054785	0.073162	0.055553	0.063232	0.056057	0.048594	0.057993	0	0.067077	0.059839	0.063959	0.069221	0.069321	0.057552	0.052035	0.064836	0.072118	0.061793	0.056253	0.060676	0.092679	0.062103	0.050221	0.066855	0.05305	0.067993	0.036838	0.069542	0.063239	0.079981	0.056031	0.062778	0.072599	0.06877	0.050084	0.065009
P029	0.070029	0.068458	0.071083	0.060663	0.061304	0.050493	0.071392	0.057048	0.047712	0.076173	0.049588	0.071917	0.048519	0.052954	0.062594	0.061402	0.061367	0.039952	0.05257	0.052044	0.0403	0.06104	0.067166	0.065922	0.069333	0.068465	0.053973	0.05705	0.058704	0.058291	0.06057	0.056877	0.050263	0.082861	0.057332	0.050744	0.06651	0.061203	0.068447	0.022063	0.059852	0.069287	0.070647	0.057285	0.065457	0.073534	0.077888	0.058066	0.058061
P030	0.061973	0.057315	0.065821	0.055401	0.053707	0.054195	0.057022	0.055749	0.042099	0.064866	0.050389	0.069306	0.039328	0.057828	0.05799	0.064068	0.068492	0.060062	0.053231	0.055588	0.022775	0.062188	0.064346	0.072256	0.061473	0.068442	0.059752	0.060343	0.060832	0.060968	0.060028	0.05701	0.052962	0.08057	0.064414	0.046707	0.071365	0.060871	0.063722	0.028604	0.063695	0.064026	0.071712	0.053385	0.059451	0.063914	0.066412	0.05655	0.054605
P031	0.066619	0.065421	0.070578	0.060817	0.063528	0.063255	0.065714	0.065411	0.052481	0.070876	0.022402	0.077021	0.05089	0.057479	0.074799	0.062575	0.063477	0.057658	0.056395	0.057993	0.02341	0.062343	0.065409	0.060277	0.066724	0.066882	0.061404	0.057227	0.065249	0.063667	0.064019	0.055846	0.05859	0.084677	0.055849	0.05272	0.072242	0.0561	0.058799	0.019248	0.071827	0.065936	0.076243	0.056878	0.065095	0.060847	0.069801	0.068373	0.056298
P032	0.065953	0.068855	0.059293	0.057803	0.049071	0.060543	0.071725	0.058987	0.048497	0.062961	0.027293	0.064844	0.05149	0.048928	0.062823	0.064646	0.067363	0.061788	0.055201	0.04761	0.03872	0.053456	0.056635	0.047446	0.073244	0.060885	0.055361	0.053007	0.064404	0.070709	0.055375	0.052804	0.057242	0.078991	0.064826	0.057038	0.070237	0.052378	0.079282	0.023795	0.061816	0.06242	0.061561	0.060381	0.058805	0.058521	0.050624	0.056919	0.058525
P033	0.06358	0.062181	0.072019	0.058428	0.061997	0.055728	0.064528	0.064146	0.044011	0.069376	0.041878	0.066642	0.044995	0.046791	0.070735	0.063285	0.065144	0.068446	0.063363	0.056061	0.039898	0.07552	0.074053	0.061451	0.066354	0.067737	0.057228	0.064859	0.063091	0.057728	0.062233	0.053903	0.055757	0.083318	0.057209	0.057822	0.068875	0.057166	0.067412	0.037218	0.065186	0.060473	0.078948	0.058411	0.060263	0.073654	0.074361	0.044448	0.057483
P034	0.067043	0.066657	0.066295	0.054079	0.062511	0.058225	0.060202	0.070383	0.045951	0.069732	0.033542	0.068978	0.051556	0.050795	0.059159	0.059397	0.059535	0.056303	0.058574	0.056393	0.030002	0.059235	0.068461	0.059192	0.060718	0.064906	0.052782	0.060291	0.070045	0.070529	0.057522	0.053823	0.054495	0.080667	0.067077	0.043523	0.07362	0.059534	0.079005	0.039539	0.059667	0.05953	0.076706	0.053687	0.067901	0.072048	0.063228	0.05882	0.059369
P035	0.063879	0.056947	0.06105	0.057607	0.051352	0.063005	0.059718	0.059205	0.033974	0.05474	0.05287	0.065612	0.041796	0.049806	0.066692	0.067813	0.062501	0.061794	0.048949	0.051688	0.018599	0.050886	0.062849	0.047351	0.06356	0.079709	0.05332	0.049334	0.063714	0.06157	0.061376	0.05739	0.063387	0.078242	0.061832	0.048233	0.062637	0.054112	0.068512	0.04434	0.06535	0.060274	0.077922	0.05848	0.056824	0.067226	0.071999	0.041458	0.054159
P036	0.073157	0.073705	0.066605	0.07476	0.054712	0.057886	0.05756	0.059916	0.065388	0.054202	0.038256	0.053535	0.047317	0.048986	0.067018	0.060684	0.057672	0.058011	0.057032	0.052385	0.03812	0.059876	0.06238	0.054187	0.074036	0.062452	0.053262	0.059805	0.076097	0.075174	0.062853	0.05775	0.054394	0.068933	0.03687	0.064642	0.064588	0.045382	0.069466	0.044225	0.053629	0.056537	0.061318	0.066215	0.068204	0.065399	0.061237	0.044202	0.059727
P037	0.070649	0.072708	0.053043	0.064839	0.048318	0.058943	0.062262	0.045031	0.052397	0.059007	0.036413	0.073589	0.046974	0.054214	0.045729	0.064099	0.063248	0.05252	0.061061	0.053642	0.02556	0.05703	0.062814	0.061169	0.06672	0.075591	0.058835	0.057058	0.067437	0.070774	0.063255	0.05746	0.056842	0.080812	0.047746	0.054348	0.073105	0.055208	0.080209	0.0075223	0.054739	0.046624	0.066831	0.064623	0.069206	0.06146	0.074379	0.066567	0.057656
P038	0.06294	0.06656	0.069253	0.059494	0.054387	0.063855	0.060038	0.05733	0.043127	0.074356	0.045434	0.074551	0.04844	0.058048	0.073963	0.067436	0.071488	0.047842	0.060322	0.05476	0.043974	0.060815	0.07043	0.067784	0.064666	0.068333	0.058046	0.060371	0.06619	0.062579	0.061113	0.048121	0.060872	0.082917	0.061921	0.052223	0.066881	0.050706	0.054276	0.031257	0.05894	0.059903	0.06585	0.059364	0.061414	0.071063	0.081465	0.058861	0.059575
P039	0.0611	0.063897	0.064892	0.054445	0.052795	0.058984	0.060693	0.066774	0.048362	0.065756	0.030809	0.061471	0.047485	0.058638	0.066822	0.06208	0.061846	0.06191	0.061999	0.049139	0.027194	0.070731	0.07183	0.060156	0.065568	0.062036	0.048375	0.056128	0.06746	0.062844	0.055532	0.054416	0.053618	0.069884	0.06491	0.053101	0.072815	0.05117	0.08157	0.047329	0.056968	0.060282	0.068543	0.064518	0.064069	0.067013	0.06199	0.054204	0.059103
P040	0.066413	0.068109	0.061657	0.057182	0.061117	0.061278	0.070205	0.059943	0.058743	0.069059	0.028947	0.066186	0.050059	0.043573	0.067976	0.055795	0.063903	0.043302	0.059413	0.040015	0.011585	0.060189	0.053858	0.054623	0.058762	0.065811	0.048321	0.057452	0.066425	0.060113	0.064393	0.055565	0.054417	0.083179	0.06214	0.051872	0.069021	0.054242	0.065507	0.01569	0.067356	0.06157	0.072697	0.054906	0.062907	0.065808	0.069081	0.062306	0.058411
P041	0.059604	0.069035	0.059437	0.058108	0.051589	0.061473	0.061781	0.055566	0.052795	0.062456	0.04389	0.069176	0.055966	0.061958	0.067976	0.060877	0.05184	0.049196	0.062527	0.053493	0.042614	0.051457	0.053244	0.049701	0.062894	0.066515	0.061821	0.059106	0.068519	0.072988	0.059049	0.058656	0.055035	0.070888	0.058618	0.052101	0.065565	0.059065	0.078855	0.0092456	0.05651	0.059611	0.064849	0.061743	0.062266	0.067359	0.074344	0.064495	0.055458
P042	0.067034	0.074325	0.056934	0.062188	0.050472	0.057698	0.065034	0.050968	0.055235	0.072034	0.036588	0.072516	0.052084	0.057413	0.056517	0.067511	0.058484	0.050373	0.047299	0.059794	0.033151	0.05923	0.056777	0.057447	0.069219	0.076963	0.057662	0.055139	0.071212	0.06945	0.059001	0.053318	0.056431	0.070681	0.068699	0.058494	0.061285	0.05583	0.07362	0.03377	0.056354	0.053867	0.068863	0.052302	0.060725	0.068617	0.068531	0.066213	0.064191
P043	0.06167	0.0701	0.066544	0.057986	0.063402	0.057611	0.068138	0.063	0.046057	0.061038	0.049925	0.07058	0.049819	0.061221	0.056771	0.065131	0.061822	0.042344	0.048722	0.058473	0.016435	0.064647	0.06658	0.060379	0.06053	0.07747	0.06239	0.056048	0.059993	0.074121	0.05861	0.056564	0.057245	0.08151	0.050345	0.056855	0.067266	0.058801	0.0816	0.040024	0.063515	0.064512	0.072783	0.060068	0.07281	0.061943	0.064253	0.059659	0.057542
P044	0.06702	0.06398	0.068319	0.058215	0.042315	0.057032	0.061233	0.056706	0.027927	0.063217	0.036749	0.065582	0.04553	0.047853	0.07046	0.069064	0.072606	0.064795	0.051219	0.055563	0.035216	0.067097	0.059506	0.058697	0.064114	0.0723	0.055908	0.055455	0.063778	0.063637	0.061428	0.051344	0.056029	0.079143	0.058681	0.045436	0.059938	0.037173	0.047345	0.026555	0.069211	0.058632	0.072012	0.04478	0.055152	0.064816	0.071254	0.06132	0.057975
P045	0.060974	0.069477	0.059634	0.067063	0.056607	0.051642	0.054519	0.058129	0.057807	0.057371	0.046255	0.05713	0.057216	0.0529	0.071575	0.065177	0.065512	0.051146	0.04292	0.054496	0.043486	0.063878	0.071442	0.050856	0.074188	0.065777	0.050674	0.052926	0.067329	0.068446	0.062551	0.056703	0.052261	0.073043	0.053503	0.044879	0.069544	0.050337	0.071917	0.035496	0.056774	0.063101	0.063901	0.059764	0.065914	0.060718	0.061853	0.062575	0.059279
P046	0.068857	0.076989	0.063989	0.059028	0.056084	0.060595	0.059016	0.062999	0.054047	0.062336	0.035753	0.057273	0.035342	0.047724	0.071644	0.058435	0.065484	0.059335	0.059612	0.05248	0.027927	0.058828	0.067119	0.063402	0.060689	0.066642	0.055466	0.058177	0.06671	0.06988	0.060949	0.055305	0.061184	0.082478	0.06247	0.056999	0.058407	0.043761	0.075597	0.04267	0.06173	0.049536	0.069897	0.060389	0.069555	0.062281	0.057819	0.043548	0.057699
P047	0.063211	0.064845	0.060641	0.05302	0.057083	0.057605	0.063994	0.05542	0.060352	0.062584	0.041743	0.061126	0.040674	0.052486	0.075391	0.064037	0.058806	0.054734	0.059086	0.060823	0.037473	0.058171	0.058454	0.058417	0.059542	0.06833	0.060036	0.060405	0.062761	0.060411	0.069574	0.059636	0.056032	0.070884	0.03558	0.051153	0.066074	0.053765	0.06599	0.039963	0.06391	0.057019	0.066832	0.060421	0.059212	0.065889	0.063251	0.06464	0.061859
P048	0.065146	0.072217	0.064912	0.063511	0.060009	0.062643	0.068019	0.059658	0.046061	0.074937	0.043492	0.080919	0.053144	0.062286	0.067283	0.066622	0.063394	0.041572	0.060957	0.048816	0	0.054999	0.057272	0.05683	0.061262	0.075197	0.059621	0.057639	0.062973	0.059712	0.060409	0.052528	0.05646	0.079946	0.047652	0.04842	0.067556	0.055102	0.065316	0.030682	0.056293	0.06263	0.067394	0.051126	0.070403	0.070646	0.08025	0.067331	0.060536
P049	0.069315	0.061566	0.061257	0.056605	0.055282	0.05932	0.069059	0.06599	0.052147	0.053046	0.031205	0.049019	0.039792	0.044712	0.064202	0.066833	0.062919	0.059084	0.055243	0.047623	0.037021	0.064149	0.064707	0.063201	0.068604	0.068684	0.054543	0.061587	0.071635	0.067308	0.059978	0.058081	0.056914	0.076012	0.050596	0.068649	0.069666	0.055322	0.078098	0.037754	0.055474	0.055008	0.074864	0.058214	0.063906	0.065085	0.062341	0.053269	0.065279
P050	0.064908	0.065893	0.067477	0.057476	0.058177	0.059489	0.061283	0.0634	0.05838	0.077819	0.051748	0.06273	0.046228	0.051612	0.07538	0.057537	0.068463	0.053801	0.064607	0.051433	0.02747	0.056973	0.067233	0.054202	0.061538	0.064711	0.048741	0.053072	0.068668	0.064565	0.05955	0.052983	0.059378	0.084604	0.073255	0.053465	0.06568	0.056925	0.064262	0.038147	0.065064	0.059044	0.070826	0.047805	0.065319	0.068579	0.075566	0.059464	0.055332
P051	0.064398	0.069418	0.066054	0.05519	0.052888	0.056246	0.077977	0.078076	0.05556	0.071654	0.031185	0.069045	0.052552	0.051419	0.069563	0.052129	0.068498	0.064569	0.054407	0.054755	0.017511	0.063252	0.065679	0.055181	0.067959	0.065281	0.053923	0.062783	0.062425	0.064753	0.060184	0.054174	0.063357	0.092901	0.066204	0.044578	0.071488	0.055239	0.074661	0.038165	0.063272	0.056605	0.075088	0.069853	0.071571	0.06446	0.069219	0.062211	0.060048
P052	0.069039	0.075594	0.060495	0.066392	0.058972	0.063386	0.061023	0.062779	0.052058	0.075016	0.040062	0.067507	0.034616	0.036146	0.068779	0.057383	0.066675	0.05377	0.053794	0.06038	0.029016	0.060372	0.059409	0.058172	0.05816	0.063669	0.05789	0.053372	0.071947	0.062969	0.059639	0.054519	0.049663	0.083841	0.073792	0.040075	0.069439	0.049463	0.058327	0.037713	0.061309	0.05487	0.071172	0.056989	0.064339	0.073844	0.075017	0.03359	0.060513
P053	0.070254	0.070077	0.045893	0.061376	0.046225	0.055107	0.04943	0.04459	0.048578	0.071202	0.024054	0.077499	0.057083	0.047654	0.060074	0.065466	0.057933	0.040982	0.055456	0.054594	0.022045	0.058353	0.062091	0.056269	0.063003	0.075346	0.053346	0.054612	0.076078	0.067359	0.058134	0.056555	0.054872	0.068426	0.07139	0.059407	0.071779	0.058454	0.07109	0	0.058742	0.05004	0.067942	0.051501	0.067657	0.070823	0.069472	0.060689	0.063286
[truncated: 41 more columns]

## Sheet: Nodal unwei. local effic. adj L
Nodal unweighted local efficiency (adjusted for streamline length)
	NODE ID
ID (C=control, P=COPD patient)	PreCG (Left)	SFGdor (Left)	ORBsup (Left)	MFG (Left)	ORBmid (Left)	IFGoperc (Left)	IFGtriang (Left)	ORBinf (Left)	ROL (Left)	SMA (Left)	OLF (Left)	SFGmed (Left)	ORBsupmed (Left)	REC (Left)	INS (Left)	ACG (Left)	DCG (Left)	PCG (Left)	HC (Left)	PHG (Left)	AMYG (Left)	CAL (Left)	CUN (Left)	LING (Left)	SOG (Left)	MOG (Left)	IOG (Left)	FFG (Left)	PoCG (Left)	SPG (Left)	IPL (Left)	SMG (Left)	ANG (Left)	PCUN (Left)	PCL (Left)	CAUD (Left)	PUTA (Left)	PALL (Left)	THAL (Left)	HES (Left)	STG (Left)	TPOsup (Left)	MTG (Left)	TPOmid (Left)	ITG (Left)	PreCG (Right)	SFGdor (Right)	ORBsup (Right)	MFG (Right)
C001	0.089503	0.068557	0.076653	0.11666	0.10192	0.1472	0.13075	0.075822	0.088858	0.11158	0	0.11928	0.054247	0.030246	0.082187	0.1127	0.095725	0.065169	0.10531	0.11755	0.015844	0.0924	0.08935	0.085524	0.11551	0.092945	0.12388	0.11548	0.082515	0.097727	0.12629	0.11676	0.11347	0.070434	0.079844	0.021889	0.081212	0.094856	0.074699	0	0.078845	0.076249	0.097979	0.087982	0.10155	0.11204	0.10981	0.055977	0.12152
C002	0.085966	0.089833	0.11222	0.099446	0.089282	0.092898	0.10739	0.1165	0.072206	0.06811	0.027116	0.079373	0.024891	0.039153	0.057736	0.058622	0.12138	0.11492	0.078017	0.08954	0.010563	0.092573	0.087948	0.080468	0.092644	0.071958	0.13492	0.11929	0.067288	0.081794	0.076976	0.095351	0.10063	0.094563	0.053775	0.065676	0.06337	0.057401	0.067953	0.062037	0.063717	0.030326	0.085041	0.074388	0.097563	0.090631	0.077469	0.039997	0.089563
C003	0.098061	0.096983	0.075312	0.13367	0.07297	0.11717	0.10719	0.073678	0.084993	0.084555	0.027251	0.096821	0.084515	0.039598	0.07754	0.056857	0.063931	0.065833	0.04726	0.095662	0	0.087629	0.071988	0.092791	0.10532	0.087341	0.12555	0.10985	0.094702	0.11066	0.1279	0.11935	0.11696	0.063834	0.095655	0.055911	0.07531	0.068041	0.06202	0	0.099945	0.044665	0.080531	0.058288	0.1179	0.091245	0.079593	0.073326	0.13962
C004	0.096905	0.10479	0.060679	0.093907	0.074322	0.10542	0.054525	0.090255	0.11717	0.11313	0.10396	0.10566	0.091998	0.052949	0.080853	0.064757	0.059017	0.042738	0.079132	0.11295	0	0.11008	0.14036	0.12031	0.12748	0.092995	0.10332	0.1125	0.097936	0.11776	0.10718	0.11179	0.1102	0.061601	0.10213	0.07528	0.058074	0.042678	0.070369	0.04049	0.083974	0.070671	0.072898	0.064997	0.10175	0.099093	0.071835	0.072916	0.10224
C005	0.087538	0.088647	0.065548	0.10949	0.10957	0.085293	0.085283	0.074257	0.10225	0.075183	0.037497	0.09607	0.1178	0.048635	0.068576	0.084399	0.09654	0.1021	0.040815	0.044263	0	0.086135	0.08736	0.098537	0.12385	0.096966	0.10943	0.059322	0.092616	0.10634	0.1064	0.11565	0.14056	0.066887	0.053893	0.074769	0.058328	0.056306	0.043841	0.044363	0.083595	0.085721	0.085414	0.055093	0.093239	0.099746	0.10804	0.059618	0.12467
C006	0.079793	0.11034	0.075999	0.14056	0.086916	0.090926	0.093701	0.083703	0.11487	0.051415	0.0026117	0.073197	0.049573	0.03697	0.064855	0.082816	0.082678	0.079918	0.053772	0.082673	0	0.084565	0.10516	0.092692	0.086487	0.09604	0.10952	0.090241	0.099731	0.095262	0.12937	0.11997	0.12087	0.062958	0.054061	0.059466	0.052465	0.05437	0.052696	0.014787	0.10616	0.045885	0.078921	0.069126	0.11554	0.072678	0.078554	0.076945	0.13943
C007	0.096674	0.11139	0.036918	0.10269	0.055584	0.1169	0.09796	0.079201	0.11109	0.066456	0.057808	0.087522	0.024118	0.079427	0.065111	0.068141	0.062047	0.063431	0.055337	0.094549	0.034856	0.071121	0.06358	0.062075	0.082648	0.057626	0.088108	0.066734	0.11417	0.075034	0.10201	0.1054	0.06929	0.055304	0.11724	0.034856	0.040716	0.029419	0.046346	0.038905	0.094891	0.062779	0.072031	0.081941	0.087869	0.097182	0.078977	0.08747	0.08857
C008	0.10524	0.10164	0.053713	0.1068	0.092771	0.097268	0.11979	0.090088	0.10704	0.09135	0.064995	0.057132	0.050303	0.04091	0.084319	0.057108	0.062935	0.077356	0.046866	0.05878	0.013168	0.10409	0.061076	0.079584	0.072183	0.073602	0.12232	0.084216	0.1078	0.10498	0.1202	0.10746	0.12687	0.062838	0.0781	0.10633	0.049227	0.051472	0.053479	0.073938	0.11458	0.10043	0.075701	0.042572	0.10889	0.094223	0.083698	0.057447	0.083427
C009	0.089787	0.096827	0.059043	0.11233	0.091162	0.10137	0.076468	0.069604	0.10905	0.074277	0	0.095489	0.07781	0.043655	0.054596	0.068817	0.078478	0.092989	0.090177	0.1057	0.029223	0.093325	0.081276	0.11331	0.11689	0.09018	0.13351	0.0542	0.072384	0.069377	0.10809	0.12451	0.11146	0.054783	0.084957	0.074837	0.071616	0.076312	0.061954	0.040138	0.075877	0.049937	0.084193	0.050158	0.089961	0.083567	0.11097	0.065397	0.099317
C010	0.099778	0.10474	0.12849	0.12116	0.13075	0.10215	0.10859	0.11026	0.1092	0.088849	0.0026054	0.10631	0.075105	0.10365	0.073747	0.068423	0.067279	0.079915	0.056042	0.064783	0.073938	0.09544	0.13934	0.10088	0.13364	0.091618	0.09416	0.11995	0.087674	0.084309	0.09566	0.10764	0.10956	0.071695	0.074841	0.037491	0.082939	0.067487	0.059638	0.086613	0.11409	0.069615	0.083874	0.11875	0.092102	0.077432	0.075875	0.059678	0.089557
C011	0.092738	0.091509	0.051551	0.11791	0.057946	0.13706	0.075927	0.088746	0.080075	0.091466	0	0.11265	0.034896	0.020255	0.060332	0.11733	0.095477	0.087789	0.07676	0.088838	0.055488	0.064827	0.091398	0.10101	0.097758	0.094996	0.13267	0.11586	0.081216	0.083335	0.11561	0.11119	0.099164	0.063588	0.048083	0.066869	0.079316	0.08474	0.075691	0	0.097266	0.068715	0.094345	0.074231	0.094	0.10603	0.13911	0.099894	0.10999
C012	0.09199	0.07588	0.066005	0.13876	0.11256	0.099564	0.12233	0.10314	0.097824	0.063762	0.0021125	0.084022	0.052813	0.070276	0.09027	0.048304	0.070291	0.067961	0.038885	0.090796	0.0035208	0.079647	0.085816	0.083615	0.10268	0.10261	0.12611	0.092669	0.084166	0.1078	0.12163	0.10931	0.10161	0.068335	0.041295	0.085118	0.079001	0.060358	0.062074	0.052813	0.1062	0.079797	0.092481	0.038288	0.096097	0.11313	0.088421	0.094016	0.10444
C013	0.085092	0.080584	0.054626	0.13499	0.084354	0.10074	0.074649	0.068122	0.094744	0.068335	0.018304	0.071829	0.09225	0.055386	0.068683	0.10042	0.067434	0.033025	0.071288	0.11407	0.052226	0.084494	0.091985	0.10456	0.093983	0.094971	0.13938	0.12138	0.074556	0.068554	0.11471	0.1362	0.12591	0.059293	0.057322	0.083929	0.071906	0.058046	0.064093	0.033448	0.077529	0.081474	0.089118	0.069555	0.096994	0.078	0.081342	0.083313	0.086126
C014	0.1101	0.1287	0.062909	0.11869	0.041053	0.10479	0.11429	0.091707	0.11374	0.074123	0.045454	0.11187	0.087994	0.075989	0.059748	0.083701	0.0759	0.078899	0.047676	0.092103	0.065558	0.11049	0.096563	0.086549	0.097289	0.088352	0.098469	0.086095	0.090954	0.099661	0.096248	0.11001	0.13944	0.064833	0.080099	0.089434	0.077646	0.078719	0.060919	0.044151	0.086956	0.074225	0.089911	0.065786	0.1171	0.083035	0.079991	0.054534	0.11026
C015	0.096124	0.07735	0.057834	0.10138	0.066839	0.099783	0.07868	0.060708	0.068375	0.075153	0.05063	0.090753	0.083972	0.048721	0.077224	0.081666	0.077335	0.061656	0.10779	0.11028	0.024294	0.067595	0.10554	0.10597	0.1268	0.11407	0.12986	0.13053	0.09366	0.097469	0.11715	0.14554	0.13563	0.053519	0.071954	0.050837	0.071274	0.068409	0.075143	0.090838	0.078021	0.044278	0.085997	0.025159	0.091617	0.093967	0.070711	0.11562	0.074505
C016	0.089664	0.10521	0.053611	0.11614	0.087427	0.084097	0.060601	0.069015	0.085504	0.083803	0.048588	0.093767	0.053302	0.039773	0.068392	0.086382	0.097614	0.035912	0.07247	0.077196	0	0.068616	0.10186	0.10448	0.095499	0.10648	0.12749	0.10008	0.071588	0.10141	0.10344	0.10912	0.1515	0.05423	0.051632	0.046249	0.076932	0.060002	0.053591	0.064255	0.094781	0.077628	0.085804	0.044912	0.078906	0.079331	0.084099	0.084304	0.13372
C017	0.096471	0.087995	0.050163	0.13052	0.076405	0.092213	0.074557	0.084578	0.089625	0.09398	0.016206	0.093382	0.087128	0.0074407	0.066949	0.075787	0.081379	0.030702	0.057209	0.084793	0.052813	0.081288	0.084895	0.07785	0.074592	0.076258	0.10074	0.078367	0.081482	0.073138	0.097048	0.10719	0.08709	0.064797	0.071371	0.033081	0.070728	0.048297	0.066994	0.065488	0.12986	0.063125	0.088801	0.062522	0.097815	0.090763	0.11352	0.033394	0.098917
C018	0.091619	0.11594	0.074792	0.11242	0.070339	0.10257	0.096687	0.073884	0.089414	0.11801	0.043274	0.10145	0.068274	0.071277	0.067113	0.075971	0.075341	0.097736	0.07365	0.053571	0.075346	0.075604	0.09783	0.062321	0.091038	0.07142	0.10882	0.092739	0.11205	0.096134	0.1276	0.080038	0.092613	0.059039	0.070731	0.11566	0.056126	0.031929	0.06581	0.049704	0.068604	0.061573	0.068121	0.088726	0.10652	0.09758	0.075607	0.053924	0.1035
C019	0.10157	0.12545	0.048253	0.077644	0.080501	0.11102	0.10428	0.086301	0.098271	0.06441	0.095543	0.073529	0.046737	0.09219	0.07876	0.064074	0.091595	0.08803	0.068048	0.094067	0	0.08598	0.078459	0.076897	0.12166	0.099916	0.086899	0.075058	0.11712	0.10277	0.11495	0.11957	0.11076	0.060159	0.078822	0.08277	0.06266	0.065214	0.064819	0.098759	0.091561	0.058872	0.091432	0.080444	0.11824	0.084181	0.08133	0.074535	0.11547
C020	0.089745	0.083952	0.059005	0.10761	0.078053	0.12576	0.085479	0.063191	0.069106	0.084669	0.031405	0.10177	0.10879	0.029655	0.057086	0.099009	0.077637	0.070638	0.05247	0.062813	0.038377	0.11346	0.10264	0.092652	0.11769	0.1015	0.10341	0.074996	0.095402	0.10427	0.12433	0.13041	0.13655	0.05503	0.064951	0.065791	0.075422	0.10132	0.088518	0.057038	0.094324	0.032651	0.092576	0.046001	0.09589	0.088587	0.09886	0.045026	0.12519
C021	0.083697	0.1131	0.063925	0.11865	0.067365	0.10813	0.091943	0.065222	0.10764	0.080199	0.077665	0.11894	0.093755	0.068761	0.068563	0.10254	0.07455	0.067893	0.094327	0.10043	0.0091542	0.090626	0.082939	0.11671	0.093586	0.089453	0.064079	0.08721	0.12702	0.11964	0.12082	0.14435	0.1328	0.082875	0.070776	0.074978	0.070312	0.075731	0.071004	0.061263	0.11679	0.042569	0.090368	0.070077	0.082898	0.087456	0.091621	0.065206	0.11231
C022	0.109	0.085522	0.057732	0.11903	0.12369	0.11903	0.10808	0.07358	0.089502	0.087588	0.02035	0.076131	0.063549	0.053809	0.066024	0.067656	0.073773	0.061184	0.051556	0.10829	0.019013	0.082075	0.080362	0.086561	0.10722	0.09349	0.10877	0.094991	0.092256	0.13596	0.13572	0.11073	0.14379	0.057252	0.070577	0.083723	0.078328	0.063561	0.058519	0.027463	0.097574	0.074227	0.085803	0.043108	0.13168	0.086435	0.07888	0.069823	0.10382
C023	0.088533	0.076987	0.065558	0.095906	0.090507	0.086863	0.085788	0.064953	0.1085	0.069741	0.026441	0.1058	0.059467	0.037511	0.07147	0.06975	0.093877	0.07014	0.075475	0.08461	0	0.096792	0.098579	0.10168	0.12927	0.10347	0.10187	0.11608	0.094732	0.10987	0.11442	0.1383	0.12756	0.085683	0.10428	0.073558	0.085768	0.089099	0.072543	0.098131	0.087764	0.028115	0.073728	0.057636	0.095627	0.098519	0.092227	0.11412	0.10446
P024	0.10558	0.12922	0.04531	0.12519	0.048728	0.09192	0.090617	0.069719	0.09271	0.11299	0.064205	0.10401	0.069167	0.048785	0.083455	0.05733	0.064751	0.08152	0.074068	0.10137	0.012851	0.10679	0.1065	0.10535	0.12277	0.093768	0.095249	0.10158	0.10299	0.12819	0.11258	0.092665	0.11639	0.092541	0.089495	0.014788	0.052603	0.010238	0.043989	0.041264	0.073294	0.089039	0.080565	0.052004	0.114	0.085641	0.074401	0.061488	0.089755
P025	0.092674	0.12793	0.089745	0.11773	0.099796	0.11477	0.10188	0.10982	0.099359	0.065296	0.010105	0.10293	0.11577	0.049892	0.08503	0.05552	0.067311	0.07062	0.065541	0.093044	0.078163	0.096467	0.095315	0.095523	0.11328	0.090261	0.088725	0.10244	0.081138	0.092048	0.09967	0.1002	0.070922	0.084178	0.056943	0.049286	0.067246	0.070881	0.055548	0.048271	0.066428	0.064016	0.05938	0.046394	0.097994	0.11819	0.095153	0.068548	0.13342
P026	0.091628	0.068471	0.065226	0.082635	0.08263	0.10471	0.094934	0.079053	0.10907	0.081787	0.052073	0.097225	0.10351	0.067776	0.07331	0.12445	0.078459	0.091997	0.097551	0.10154	0	0.077791	0.074269	0.090139	0.084442	0.10733	0.097258	0.093258	0.087557	0.1102	0.10422	0.11868	0.10666	0.063525	0.093663	0.053485	0.079301	0.067259	0.072877	0.040138	0.087719	0.089556	0.090084	0.078179	0.075456	0.099338	0.1119	0.036824	0.13414
P027	0.10156	0.083437	0.092718	0.10694	0.091621	0.081679	0.075615	0.12062	0.090272	0.087011	0.0077458	0.098487	0.027302	0.034981	0.09069	0.062079	0.081163	0.065147	0.064517	0.074038	0.07078	0.079369	0.081103	0.094283	0.073114	0.073346	0.12767	0.094888	0.083488	0.05893	0.090843	0.11178	0.092921	0.058503	0.080021	0.11293	0.076103	0.065913	0.076535	0.044212	0.090939	0.069662	0.10461	0.057528	0.09964	0.087634	0.11777	0.032658	0.12069
P028	0.086501	0.078116	0.046424	0.10082	0.062471	0.097377	0.10199	0.082607	0.087702	0.085858	0.030935	0.080519	0.063784	0.044283	0.072265	0.11187	0.10069	0.078654	0.073051	0.10883	0	0.082288	0.065748	0.09847	0.069429	0.10652	0.11828	0.088744	0.075993	0.05933	0.085745	0.09531	0.11217	0.054648	0.062745	0.049671	0.045832	0.060393	0.063503	0.039222	0.093733	0.085864	0.073533	0.098106	0.095102	0.086425	0.075065	0.038835	0.079266
P029	0.084101	0.098982	0.049873	0.10098	0.092331	0.10736	0.092451	0.08908	0.10953	0.076898	0.033398	0.083465	0.071238	0.02946	0.090711	0.064744	0.094052	0.047994	0.085147	0.087306	0.03468	0.086528	0.074107	0.058841	0.085723	0.091896	0.1316	0.081825	0.12795	0.078258	0.10869	0.10184	0.10919	0.057887	0.057272	0.078987	0.078332	0.09099	0.054318	0.057038	0.090034	0.067987	0.080757	0.049653	0.082463	0.080898	0.083456	0.073755	0.12091
P030	0.092888	0.11831	0.081107	0.12959	0.093151	0.09411	0.10826	0.068085	0.099464	0.089327	0.055146	0.078703	0.069501	0.069113	0.078683	0.073674	0.076309	0.077337	0.056193	0.091636	0.037321	0.12179	0.12088	0.095076	0.11067	0.089522	0.10667	0.087173	0.10098	0.10546	0.10095	0.11156	0.10661	0.072199	0.08304	0.084042	0.056034	0.056903	0.049246	0.057038	0.076346	0.056292	0.070111	0.053054	0.10523	0.087622	0.091768	0.035424	0.11441
P031	0.09445	0.090349	0.060427	0.1198	0.076859	0.094202	0.10502	0.091068	0.096789	0.057116	0.02447	0.067662	0.047511	0.054212	0.066112	0.1114	0.087447	0.079888	0.055118	0.097044	0.0063375	0.089083	0.099416	0.099211	0.074263	0.096253	0.12356	0.085577	0.099029	0.095442	0.097183	0.11011	0.080703	0.05939	0.061854	0.080433	0.053003	0.062024	0.051844	0.040138	0.079816	0.077497	0.07302	0.082683	0.10439	0.10364	0.083187	0.04858	0.11306
P032	0.10199	0.098295	0.066734	0.13007	0.081261	0.089452	0.10344	0.053986	0.11572	0.10493	0.064361	0.09047	0.099881	0.070469	0.071289	0.099868	0.080501	0.070467	0.03724	0.068766	0.045998	0.072489	0.060258	0.080724	0.079094	0.099959	0.10933	0.080453	0.091284	0.092655	0.10882	0.098263	0.10053	0.067448	0.092431	0.052115	0.093303	0.059527	0.063269	0.019013	0.10075	0.06398	0.093314	0.07275	0.097045	0.1003	0.14692	0.027676	0.094013
P033	0.08496	0.08264	0.057427	0.10543	0.097161	0.10215	0.076028	0.074162	0.060347	0.054729	0.024036	0.086449	0.080169	0.037602	0.068708	0.061521	0.090186	0.070825	0.054141	0.096131	0	0.089332	0.066065	0.092191	0.099208	0.074482	0.13606	0.088462	0.11046	0.088237	0.10628	0.12126	0.10865	0.056849	0.061215	0.079766	0.070123	0.068986	0.063	0.090838	0.11273	0.069176	0.067104	0.034548	0.10657	0.083323	0.067341	0.052246	0.08958
P034	0.091931	0.08712	0.068763	0.12557	0.084222	0.11707	0.081027	0.070258	0.082196	0.095076	0.031899	0.069191	0.077425	0.0447	0.061559	0.072091	0.090645	0.10811	0.057805	0.064536	0.019013	0.10691	0.071686	0.07864	0.12163	0.092653	0.12666	0.086271	0.095372	0.072587	0.11245	0.11901	0.13417	0.066936	0.099615	0.08112	0.080774	0.065617	0.065283	0.073938	0.092213	0.051285	0.07738	0.046	0.095502	0.083454	0.096709	0.072204	0.1164
P035	0.10584	0.11108	0.077271	0.093214	0.068891	0.10174	0.081505	0.089182	0.068656	0.094314	0.084248	0.073886	0.039208	0.063831	0.066297	0.04669	0.058957	0.099966	0.079693	0.053899	0.044363	0.091094	0.088791	0.050109	0.11986	0.07538	0.11503	0.10426	0.10149	0.11003	0.12221	0.1163	0.1242	0.067402	0.07911	0.11179	0.042934	0.039593	0.054561	0.064361	0.092798	0.078006	0.085571	0.07556	0.090791	0.094819	0.084416	0.023658	0.12495
P036	0.095609	0.078999	0.04839	0.086864	0.12162	0.14029	0.1163	0.098026	0.096031	0.11679	0.05649	0.081485	0.064111	0.079356	0.087489	0.10913	0.095581	0.063427	0.088277	0.074387	0.014154	0.090604	0.078267	0.084881	0.077533	0.10495	0.13628	0.076172	0.076636	0.086931	0.10625	0.11046	0.12286	0.097476	0.058385	0.1029	0.094533	0.084208	0.081715	0.12728	0.099798	0.069884	0.097775	0.063934	0.086304	0.10562	0.12182	0.082575	0.11617
P037	0.078705	0.089541	0.046566	0.095892	0.053729	0.099886	0.081108	0.078726	0.077914	0.10739	0.0051756	0.08439	0.060846	0.044513	0.051872	0.10111	0.10645	0.090473	0.060835	0.10458	0.040138	0.11514	0.10742	0.090886	0.099021	0.079445	0.095825	0.080673	0.10695	0.10588	0.11744	0.096796	0.068281	0.068298	0.046782	0.09457	0.068142	0.054786	0.075983	0	0.080134	0.039023	0.063305	0.065044	0.084209	0.11957	0.091223	0.061283	0.13422
P038	0.10646	0.127	0.050931	0.1352	0.078356	0.088489	0.1303	0.088987	0.075114	0.071118	0.088403	0.064792	0.048807	0.037489	0.072817	0.053497	0.07824	0.084787	0.03377	0.099811	0.053366	0.13617	0.10544	0.080262	0.085912	0.077469	0.1095	0.076452	0.098484	0.094606	0.11384	0.12388	0.076261	0.061807	0.088428	0.038461	0.041641	0.03414	0.046856	0	0.078388	0.068929	0.066038	0.064123	0.11079	0.098297	0.07211	0.062118	0.12076
P039	0.10233	0.10844	0.11598	0.12665	0.10025	0.092231	0.11257	0.092144	0.070146	0.082584	0.020316	0.084252	0.061472	0.056629	0.073998	0.050574	0.055158	0.063392	0.069752	0.11063	0	0.085347	0.084772	0.10495	0.11865	0.10406	0.14292	0.10396	0.076757	0.085874	0.11046	0.10135	0.12135	0.066704	0.069337	0.071934	0.079921	0.073344	0.057376	0.090938	0.075416	0.066197	0.087295	0.057998	0.097984	0.089877	0.11449	0.047397	0.10543
P040	0.09906	0.096691	0.043987	0.12524	0.079198	0.12178	0.075589	0.065859	0.12155	0.06981	0	0.075091	0.058337	0.005013	0.084218	0.072925	0.08456	0.062481	0.062495	0.044644	0.0052813	0.091808	0.060231	0.095513	0.11838	0.087989	0.12921	0.087005	0.090951	0.095751	0.10978	0.12381	0.10862	0.060729	0.062208	0.069462	0.075325	0.069727	0.06667	0	0.089055	0.041813	0.088139	0.034012	0.093124	0.099077	0.089175	0.023929	0.10741
P041	0.10446	0.059676	0.080485	0.092324	0.11861	0.10788	0.090549	0.087064	0.097379	0.060059	0.039257	0.065539	0.062936	0.045276	0.069982	0.10618	0.10776	0.065506	0.07243	0.095797	0.046053	0.11976	0.094804	0.062878	0.072852	0.083174	0.10705	0.090311	0.085899	0.066244	0.10072	0.10913	0.095	0.057927	0.078966	0.058551	0.059084	0.074665	0.042277	0	0.1023	0.057171	0.069372	0.050176	0.094189	0.089323	0.073087	0.052676	0.11555
P042	0.086438	0.093802	0.079579	0.11885	0.064406	0.12659	0.099434	0.12516	0.086903	0.08762	0.0095063	0.07877	0.063321	0.060486	0.071313	0.063319	0.091891	0.093181	0.046031	0.082861	0.0038729	0.088217	0.08481	0.10156	0.078925	0.065501	0.086838	0.065723	0.063988	0.084469	0.090805	0.1085	0.099111	0.071091	0.096476	0.041409	0.063477	0.046531	0.052678	0.071473	0.095549	0.063633	0.080297	0.045048	0.091686	0.095185	0.096409	0.058215	0.11697
P043	0.098117	0.061277	0.045365	0.0833	0.082408	0.083829	0.069907	0.091617	0.078139	0.087376	0.023253	0.084807	0.069508	0.053788	0.095564	0.094868	0.075216	0.06605	0.033948	0.080733	0	0.071408	0.090385	0.073	0.06115	0.082564	0.11604	0.094016	0.1025	0.091387	0.10713	0.1086	0.11137	0.069644	0.042619	0.042971	0.081313	0.07843	0.05115	0.032885	0.092538	0.06001	0.10264	0.051534	0.098545	0.10376	0.075064	0.014683	0.08529
P044	0.096408	0.10274	0.059536	0.11415	0.047065	0.11667	0.108	0.086952	0.058315	0.090503	0.046229	0.055384	0.06091	0.054997	0.084832	0.061991	0.077273	0.079456	0.043511	0.088748	0	0.088704	0.097211	0.1029	0.11501	0.086175	0.091899	0.072088	0.11672	0.10843	0.12257	0.12818	0.11209	0.080855	0.10904	0.11337	0.047864	0.012259	0.10155	0.052813	0.087608	0.046902	0.088857	0.041251	0.097776	0.096539	0.077959	0.049464	0.10867
P045	0.13089	0.087248	0.058957	0.093606	0.088245	0.11106	0.059974	0.049572	0.10756	0.13265	0.090838	0.10004	0.085952	0.063982	0.074082	0.08292	0.080813	0.024469	0.057038	0.056405	0.062542	0.091935	0.05455	0.085749	0.070719	0.095476	0.12731	0.084638	0.10821	0.094348	0.10325	0.11805	0.11529	0.085027	0.13428	0.056816	0.081302	0.064037	0.085942	0.0021125	0.088034	0.072249	0.11253	0.054064	0.08328	0.097993	0.11671	0.057155	0.11687
P046	0.088964	0.063497	0.043777	0.10797	0.091491	0.10617	0.083155	0.070992	0.11747	0.092773	0.074937	0.10388	0.029927	0.026348	0.07097	0.090301	0.082266	0.065947	0.069941	0.071067	0	0.093464	0.0771	0.099639	0.13685	0.10755	0.14279	0.097088	0.09932	0.085374	0.12451	0.12793	0.12113	0.056818	0.083676	0.059352	0.10057	0.045821	0.066938	0.044363	0.09181	0.063378	0.098333	0.084735	0.095706	0.097865	0.11236	0.11784	0.086766
P047	0.10399	0.088403	0.094235	0.12135	0.098801	0.12384	0.093848	0.10564	0.043613	0.073952	0.040775	0.063901	0.068063	0.033919	0.070801	0.061504	0.075899	0.04075	0.066341	0.06823	0.041194	0.084153	0.082345	0.081255	0.092314	0.068927	0.08949	0.081626	0.11311	0.079661	0.10349	0.12517	0.09597	0.061559	0.020491	0.036849	0.079945	0.064235	0.052814	0.040211	0.093994	0.047396	0.09238	0.062744	0.095566	0.097382	0.088653	0.046153	0.098806
P048	0.10107	0.10594	0.074412	0.10835	0.12182	0.12109	0.084004	0.095884	0.085838	0.08065	0.062684	0.077393	0.079751	0.053558	0.080826	0.097272	0.10756	0.067952	0.058662	0.083919	0	0.067386	0.088674	0.085871	0.0826	0.073896	0.10899	0.090556	0.10398	0.093662	0.10674	0.10634	0.13136	0.056083	0.041511	0.068691	0.086543	0.065891	0.06035	0.086613	0.11844	0.070359	0.099757	0.061416	0.086542	0.10489	0.071334	0.074042	0.12428
P049	0.085316	0.088736	0.084316	0.10861	0.10285	0.10795	0.079891	0.084563	0.096149	0.078093	0.00088021	0.13309	0.049959	0.023802	0.073282	0.089712	0.071386	0.059972	0.069147	0.079759	0.019717	0.10861	0.083899	0.10148	0.085999	0.096916	0.12145	0.10505	0.073775	0.094334	0.12812	0.11313	0.14383	0.06527	0.1033	0.067841	0.080158	0.07937	0.063947	0.062495	0.071246	0.090555	0.088927	0.091456	0.10342	0.101	0.11959	0.064006	0.09537
P050	0.10211	0.10271	0.052653	0.12762	0.091868	0.13881	0.11704	0.091944	0.1229	0.069873	0.070513	0.072115	0.067709	0.084635	0.079555	0.049359	0.067389	0.089296	0.051733	0.088417	0.014787	0.11124	0.089292	0.11506	0.11799	0.10111	0.13126	0.11374	0.093702	0.10138	0.11464	0.12489	0.11402	0.067356	0.092257	0.024651	0.079943	0.0846	0.088763	0.010563	0.088063	0.063037	0.084951	0.03046	0.099346	0.094804	0.078636	0.092546	0.11023
P051	0.05825	0.08882	0.049789	0.13636	0.11368	0.074723	0.074061	0.073075	0.091207	0.081819	0.019365	0.095895	0.057273	0.038025	0.084278	0.091748	0.1063	0.12437	0.058695	0.087115	0	0.094407	0.078821	0.12155	0.084849	0.098593	0.1571	0.099892	0.093321	0.068745	0.11382	0.12668	0.081936	0.060879	0.061357	0.049407	0.075884	0.10192	0.069803	0.090838	0.088519	0.097183	0.084516	0.082183	0.096648	0.093523	0.078325	0.064075	0.11736
P052	0.10192	0.08573	0.063598	0.10278	0.091293	0.11548	0.12363	0.078647	0.073218	0.070537	0.071242	0.076101	0.065488	0.048938	0.069566	0.055571	0.083591	0.050954	0.071927	0.070405	0.019013	0.083779	0.1117	0.097137	0.11846	0.1135	0.10752	0.11239	0.095988	0.12432	0.12804	0.1217	0.13758	0.073925	0.071574	0.053123	0.070259	0.064934	0.071743	0.083233	0.090056	0.037723	0.083233	0.047722	0.090341	0.089328	0.087483	0.093936	0.11826
P053	0.088467	0.1211	0.071511	0.11827	0.078273	0.079901	0.10739	0.082211	0.047783	0.098616	0	0.067436	0.041048	0.036667	0.057264	0.052352	0.10341	0.063844	0.048172	0.057723	0	0.095799	0.089898	0.066894	0.095062	0.070835	0.096174	0.076046	0.085887	0.084403	0.12015	0.12658	0.12823	0.0742	0.080421	0.070276	0.059681	0.094487	0.071755	0	0.093493	0.038005	0.099277	0.046632	0.090482	0.083804	0.10909	0.041498	0.12814
[truncated: 41 more columns]

## Sheet: Nodal unwei. bet. cent. adj. L
Nodal unweighted betweenness centrality (adjusted for streamline length)
	NODE ID
ID (C=control, P=COPD patient)	PreCG (Left)	SFGdor (Left)	ORBsup (Left)	MFG (Left)	ORBmid (Left)	IFGoperc (Left)	IFGtriang (Left)	ORBinf (Left)	ROL (Left)	SMA (Left)	OLF (Left)	SFGmed (Left)	ORBsupmed (Left)	REC (Left)	INS (Left)	ACG (Left)	DCG (Left)	PCG (Left)	HC (Left)	PHG (Left)	AMYG (Left)	CAL (Left)	CUN (Left)	LING (Left)	SOG (Left)	MOG (Left)	IOG (Left)	FFG (Left)	PoCG (Left)	SPG (Left)	IPL (Left)	SMG (Left)	ANG (Left)	PCUN (Left)	PCL (Left)	CAUD (Left)	PUTA (Left)	PALL (Left)	THAL (Left)	HES (Left)	STG (Left)	TPOsup (Left)	MTG (Left)	TPOmid (Left)	ITG (Left)	PreCG (Right)	SFGdor (Right)	ORBsup (Right)	MFG (Right)
C001	70.291	129.34	28.544	11.91	0.19848	0.59192	4.9522	23.446	3.6389	4.5791	0	9.7709	4.087	16.888	9.6553	12.628	18.931	6.2553	4.8762	0.30536	0.080132	69.425	33.519	20.451	30.609	22.907	0.0036926	9.1405	55.04	25.114	4.3719	4.77	0.93611	88.102	26.873	1.8376	10.887	0.41679	84.783	0	34.712	7.8991	13.747	9.9552	25.125	17.623	17.646	34.678	9.7644
C002	37.458	22.8	2.014	21.798	13.962	8.896	9.6729	2.3704	4.7139	71.004	1.6884	76.702	26.394	9.1485	57.597	60.713	3.7509	2.7518	9.4058	11.782	0	6.3189	1.944	10.453	12.592	108.44	1.2889	6.4318	50.815	57.64	17.495	5.0319	1.9533	47.063	1.4134	19.947	10.059	0.649	52.135	0.018703	25.198	30.696	30.194	33.615	28.794	54.286	71.697	48.714	41.615
C003	30.502	17.234	18.232	7.4406	5.2601	4.6337	20.046	30.521	2.7518	86.333	0.15618	16.042	2.0902	10.857	32.887	25.141	31.584	0.6289	7.3859	6.0852	0	13.173	56.643	13.283	2.4467	33.499	1.4576	5.3639	18.179	3.1851	3.4055	3.6431	0.35947	147.5	14.708	0.061566	34.085	2.0278	16.45	0	36.364	17.064	78.005	17.073	2.1895	37.071	56.559	15.048	1.7129
C004	58.815	42.991	62.352	42.248	34.893	4	56.503	13.176	0.13095	13.791	1.4359	7.2107	0.21554	3.9394	44.916	43.359	34.856	0.74604	18.013	9.8798	0.0069947	1.4529	2.0757	3.2108	6.9377	20.057	0.44375	3.9471	23.385	4.3577	5.9937	0.3934	3.1142	224.93	16.15	16.626	54.892	38.199	4.3936	0.12027	23.298	37.763	108.25	8.5346	7.1677	15.225	36.579	0.32284	3.9244
C005	30.746	13.24	28.103	5.3379	0.2689	11.624	9.2982	28.851	0.25134	108.16	0.025094	15.582	0.84275	3.4083	55.57	9.8923	17.338	1.7399	6.9308	11.87	0.028229	6.1919	21.788	28.509	2.7867	34.588	0.67892	16.972	24.651	6.5142	14.914	1.5717	0.18249	170.17	6.068	1.1733	38.344	2.2991	6.0558	0	44.875	30.213	67.11	15.595	13.599	32.536	17.318	13.177	6.2595
C006	36.143	9.5058	30.437	5.4811	9.3339	3.4573	22.515	10.097	1.4654	43.55	0.1155	68.441	0.41378	7.2233	36.083	9.7689	10.435	2.2946	3.6641	0.37264	0	15.285	2.7443	11.055	43.645	26.214	2.4959	9.8924	22.525	22.818	5.9542	1.8061	0.14527	236.26	3.4922	5.1531	65.167	5.5705	23.357	0	10.924	15.134	58.11	3.3156	2.172	43.28	65.425	24.697	2.9447
C007	24.721	13.488	57.371	30.961	3.4946	2.0944	13.551	3.2853	0.26436	33.291	17.902	48.634	0.77284	1.9738	84.416	31.056	62.775	2.041	30.774	6.3435	0.019791	0.1443	6.3847	11.246	2.2105	90.809	10.832	1.9405	7.5062	22.644	36.974	7.4601	10.453	132.66	0.050733	0.40778	53.322	10.814	26.683	0.06474	50.765	31.76	84.999	9.3461	13.297	18.36	89.696	6.1452	12.954
C008	10.187	20.946	60.591	35.348	8.9853	16.575	5.6354	19.359	0.27383	35.885	0.042126	143.05	6.3032	2.6065	102.6	24.743	16.99	3.5796	6.6115	0.31338	0.76123	2.2056	1.7869	14.474	19.924	31.054	3.5229	18.94	14.346	3.0123	4.0372	5.8617	1.1887	152.68	16.083	0.1675	41.623	16.287	27.175	0	11.718	10.925	114.31	5.825	2.3035	17.832	95.878	8.2967	25.03
C009	38.575	18.37	25.276	16.541	2.0772	8.2959	75.639	6.1114	0.85246	30.142	0	8.6291	0.80361	9.5593	33.8	25.106	12.584	13.232	1.8912	2.5761	0.011202	24.891	10.968	1.6724	19.865	37.428	0.37951	2.8055	63.027	11.714	1.4091	1.4709	1.2959	250.64	1.4614	4.5998	16.682	0.67577	66.67	0	44.654	17.307	60.79	14.936	16.846	54.157	26.451	11.021	28.141
C010	20.986	18.911	1.3001	3.2989	0.085816	6.7738	16.927	4.6411	4.0868	46.171	0.31298	15.665	22.972	0.26847	111.76	67.875	91.207	1.7201	67.367	1.6853	0	40.354	0.26367	14.512	2.9942	56.12	13.868	0.25141	31.968	88.674	33.539	2.9944	7.9067	40.34	19.88	4.7697	56.655	5.7856	83.707	0	6.1653	27.078	56.138	2.5349	30.135	33.371	43.835	40.115	8.8462
C011	45.386	46.883	23.104	8.8363	4.0982	1.3289	76.005	16.551	3.175	17.383	0.13391	14.205	0.068093	21.654	14.836	6.6561	9.331	2.3303	42.826	4.3998	0.99986	47.671	13.281	18.902	29.774	35.985	0.32487	5.4992	50.241	38.284	7.6745	2.0126	3.9814	99.775	2.3412	29.289	32.669	1.9739	93.766	0	19.991	2.0659	32.848	19.194	39.995	20.236	3.3491	2.8064	18.045
C012	21.729	115.36	45.851	4.0404	5.174	2.5332	11.39	10.279	0.52805	39.419	0.12832	68.424	0	0.36334	27.596	35.169	24.222	3.7745	9.5694	3.974	0.033599	13.954	40.16	4.8072	26.552	46.492	1.2872	7.9602	57.039	24.199	6.3325	0.81951	0.73709	263.27	6.1675	2.0018	79.216	9.8616	18.588	0	9.1541	13.974	45.545	11.328	21.478	12.449	24.159	13.58	21.412
C013	25.298	58.839	35.523	1.3983	13.195	11.056	32.52	44.084	2.4776	30.298	2.1306	75.487	4.4592	11.757	32.488	12.282	29.9	0.60571	17.84	1.8312	0.32813	38.239	27.465	9.3845	67.868	42.347	1.0662	4.3881	48.465	39.595	5.376	1.1762	0.67721	157.48	10.03	0.73688	15.281	1.6052	41.32	0.036159	28.24	10.309	53.393	17.249	28.036	30.498	20.161	1.578	6.7044
C014	21.802	7.3149	12.284	4.7936	0.31766	13.726	10.958	0.84539	1.4707	140.42	0.1925	22.65	4.4636	18.355	57.709	56.745	61.326	5.6364	9.4715	4.3483	0.11444	0.26658	15.905	6.0093	15.897	35.995	0.49282	2.4735	16.22	32.143	8.8624	5.248	1.4994	207.45	23.132	2.8394	23.744	0.80163	113.54	0.030901	40.348	19.555	54.72	17.167	7.0322	54.53	77.286	25.402	2.1149
C015	62.469	57.814	43.917	13.552	1.8698	4.8571	16.287	3.7909	0.30549	92.225	0.26112	40.825	0.41029	11.264	79.813	20.948	40.626	14.912	8.5446	2.7312	5.2881	45.997	18.731	8.5203	7.2622	16.899	0.26829	0.47106	47.156	6.3128	12.894	1.9124	0.25753	167.92	14.375	16.566	29.625	3.3395	34.686	0	22.555	37.566	109.4	1.5043	36.161	45.077	70.26	4.4805	55.01
C016	18.985	10.924	37.575	14.279	8.1454	9.9849	82.469	27.682	9.5625	35.322	0	16.809	3.2005	18.961	31.249	16.66	5.582	0	0.33628	13.902	0.0031453	34.529	4.9766	2.7835	23.039	27.197	1.95	2.9754	41.911	32.792	3.7376	0.94426	0.20904	209.69	8.1052	2.7159	12.458	1.8899	33.504	0.018956	20.03	11.566	63.544	12.263	34.667	59.43	73.198	9.1182	1.2492
C017	26.455	68.198	24.102	4.1769	7.0859	18.396	74.728	1.2128	8.5416	13.24	2.6164	37.88	16.389	4.7627	7.8995	23.607	19.388	2.7617	7.011	5.7621	0	8.8978	6.386	11.725	57.603	70.634	9.5469	9.4193	27.275	46.56	19.294	11.045	4.1571	77.026	9.8978	14.427	32.71	0.99589	86.087	0	8.1609	2.5562	22.943	7.1506	5.2082	23.391	24.898	23.067	34.302
C018	17.275	5.4354	30.304	9.1675	1.7465	10.036	19.883	9.4618	2.0079	10.966	7.248	32.698	45.958	8.3314	57.497	40.814	28.67	13.507	24.758	11.388	0.20119	2.4521	10.471	2.971	21.779	110.39	4.3568	3.9022	6.4945	18.524	4.8212	3.5675	5.2994	86.405	22.773	0.18516	45.521	5.624	50.779	0.27603	64.354	31.017	127.96	9.139	6.2567	32.75	87.665	38.333	3.2301
C019	14.962	3.5211	61.678	26.968	2.6548	5.4092	6.4133	0.60475	0.36017	57.27	3.8093	37.284	0.29566	8.948	40.456	15.937	23.862	4.3628	25.84	0.67765	0.019736	3.036	19.407	7.0487	10.875	22.643	8.3601	14.526	5.1651	5.3383	10.199	0.60951	1.447	333.14	10.697	3.8445	49.241	7.5766	13.033	0.0025025	40.991	43.594	38.855	2.0675	4.5698	86.479	109.02	3.0264	9.7511
C020	36.821	60.692	40.099	25.849	10.425	0.8604	46.928	9.237	3.185	13.671	3.8964	19.777	1.1988	25.222	36.858	5.6761	13.422	15.297	11.497	3.4152	0.019652	18.046	4.2064	4.2263	4.8969	33.91	0.10054	5.2525	34.259	24.718	7.5007	2.5392	0.66912	325.86	7.1192	17.826	35.861	3.5218	34.918	0	19.757	2.013	51.716	8.1141	17.709	69.844	43.157	1.7047	8.7934
C021	102.21	31.175	50.018	33.973	0.18534	6.0881	73.216	1.4117	3.0624	84.968	0.94743	20.784	0.49644	11.434	63.776	27.141	66.204	63.85	12.676	3.9818	0.0019169	29.078	50.657	10.438	2.2843	29.422	0.098624	9.4861	12.833	0.30789	9.5895	0.74205	3.915	158.94	22.989	15.097	25.353	7.4303	31.009	0	1.8424	1.9203	89.786	10.924	25.085	53.346	34.931	0.10257	14.525
C022	19.268	32.328	22.629	6.2779	0.44963	16.434	15.991	34.467	1.9145	44.763	0.91501	39.623	16.171	2.7744	100.6	17.275	22.402	1.076	7.0151	1.6179	0.12308	24.553	38.194	34.103	8.7418	27.009	2.5354	12.605	59.474	5.7659	1.8137	7.9557	0.27349	277.87	23.482	1.371	11.151	10.454	36.532	0	21.076	2.5649	63.66	20.734	1.2665	22.156	78.877	0.52012	8.2182
C023	41.412	68.848	45.852	23.063	25.234	24.399	9.6497	20.89	2.3957	100.66	0.053178	5.2043	0.94334	1.0232	44.604	28.217	29.78	7.2485	26.646	19.218	0.03964	22.013	26.598	10.119	1.3081	29.715	2.7501	1.9912	47.953	4.1639	6.0087	1.0536	8.2832	202.08	8.5986	9.1325	33.546	1.8325	41.677	0.013334	6.8868	2.1906	106.42	11.347	23.265	27.497	52.398	2.4347	27.882
P024	9.3659	4.6509	26.42	17.497	3.59	7.7871	22.194	2.1814	2.0489	18.006	7.7413	17.651	1.9298	15.215	24.695	42.869	81.521	14.335	6.7487	6.7699	0.033991	13.107	8.0751	14.233	5.0258	45.274	8.0773	5.1369	10.785	7.2658	14.221	14.426	1.3659	86.153	39.525	0.32939	12.259	2.4535	15.274	0.17518	47.909	55.698	126.61	16.953	4.9184	63.195	54.369	35.411	19.104
P025	19.791	5.988	7.2747	14.525	3.4745	11.173	59.974	6.7221	3.3348	148.87	3.6776	19.297	10.85	25.772	36.432	25.143	101.64	0.27726	42.601	17.592	0	9.5655	19.78	1.0979	18.242	34.648	0.88051	3.4617	84.31	29.518	19.277	33.745	34.458	34.702	46.279	36.242	50.564	2.5617	91.317	0.0027685	25.975	21.861	60.168	17.687	16.977	16.296	137.48	29.934	3.779
P026	11.859	83.147	33.875	26.128	1.6877	6.4289	7.0332	14.408	3.994	13.494	0.0037678	16.541	0	10.734	53.927	3.4368	35.308	3.2214	1.0979	2.0649	0	13.099	9.2148	0.85776	8.6782	8.5281	1.065	2.4134	32.131	17.921	14.825	2.6738	1.2058	253.13	18.058	19.533	26.134	12.183	20.151	0	19.733	17.71	64.26	1.8099	125.59	29.071	18.874	1.4997	3.3878
P027	14.796	65.327	2.1403	10.56	13.338	6.7025	48.832	5.0477	11.757	34.936	0.68344	20.806	5.0068	21.628	20.812	50.772	8.7263	6.8916	14.659	12.762	0.68306	16.924	7.3009	0.20231	40.951	91.773	1.6686	14.243	41.487	62.754	32.917	8.6153	4.8705	64.408	29.775	5.0438	8.6129	5.4916	61.576	0.077052	17.626	31.548	28.012	25.151	42.593	43.715	13.981	48.36	14.328
P028	22.037	49.754	51.227	12.246	5.5485	2.7844	7.2235	26.223	0.2838	48.903	2.9	32.787	1.209	21.791	64.194	4.2033	8.2491	8.2496	0.62677	1.522	0	18.129	7.477	3.6014	31.874	18.928	2.9869	2.665	17.01	52.079	6.1097	1.8041	3.5451	305.15	5.5802	5.1519	19.081	1.637	24.65	0.31625	25.584	15.558	99.911	3.8863	11.636	60.626	40.031	3.8522	36.181
P029	66.023	16.464	59.325	11.466	7.8605	0.91372	47.168	5.5485	0.22122	78.589	5.6974	40.431	1.0078	6.741	29.43	13.198	2.6465	0.37418	7.1128	6.1163	0.081385	6.3311	34.865	27.506	31.441	53.283	0.85213	5.3578	8.5946	14.362	29.8	12.415	0.39045	173.68	9.5703	0.29077	50.005	5.5081	55.661	0	17.604	48.278	70.071	24.649	36.723	69.164	96.185	7.2902	10.513
P030	33.027	12.891	50.561	10.033	5.1971	11.964	8.1769	10.925	0.061627	36.064	0.95735	89.146	0.071602	13.206	15.955	42.696	44.478	6.108	8.0273	4.9953	0.022533	7.6349	6.6757	55.83	2.7669	42.113	5.0353	8.8653	15.676	7.9584	12.047	9.4162	1.1181	153.07	34.309	0.17375	63.544	22.787	23.245	0	39.61	45.645	66.251	9.7914	8.9578	46.439	36.568	15.515	8.5442
P031	20.802	16.999	54.149	8.1602	11.492	17.932	16.41	11.099	0.66763	39.014	0.20299	100.33	1.257	7.5131	54.272	9.1433	12.287	2.9196	2.2766	2.8835	0.042233	10.458	11.35	2.8968	18.756	20.079	6.0027	8.2729	16.702	11.83	13.203	1.3394	1.2414	193.55	1.0701	0.16796	57.142	5.2255	15.411	0	51.641	12.646	73.688	5.0402	16.384	16.278	52.633	44.986	6.5768
P032	18.931	38.536	13.519	3.2475	0.84944	11.917	39.893	18.571	0.75208	4.7295	0.0365	32.859	1.5497	5.8594	29.798	14.576	27.431	7.8025	2.9272	7.0488	1.9331	11.649	19.474	5.0142	89.392	18.337	11.92	7.3183	36.138	45.237	4.5962	3.9788	3.7405	116.77	12.779	25.571	33.599	12.392	132.58	0	16.368	29.249	15.205	15.941	10.037	18.246	0.79883	15.855	24.029
P033	44.025	36.895	77.54	22.152	13.413	4.7424	14.614	24.793	0.18303	59.082	0.50164	15.426	0.056018	7.5538	44.134	35.23	14.791	14.262	20.881	0.61519	0.017087	52.36	40.324	3.7196	17.482	27.279	1.1856	29.879	15.307	4.6877	15.236	0.94269	1.3922	172.36	3.0328	3.1783	31.04	4.1945	31.133	0	16.136	13.287	134.88	33.804	3.7075	64.96	59.463	6.0067	15.11
P034	26.369	22.158	32.625	0.83539	10.663	7.7788	18.922	46.317	0.7156	24.149	0.67032	36.925	2.1183	4.6736	6.4537	8.0759	6.161	1.1812	12.781	10.552	0	4.7472	29.965	8.8136	2.6544	17.887	0.5978	11.364	35.022	43.962	3.6154	0.61503	0.81954	122.87	16.744	0.28988	41.319	7.0191	100.38	0	15.052	30.807	82.086	10.315	26.472	57.261	14.935	10.351	8.6454
P035	23.568	11.98	25.041	22.12	11.163	22.187	8.2891	14.078	0.0070417	5.1303	9.2232	63.344	6.4287	5.8218	34.277	49.598	39.2	10.848	1.0693	5.5005	0	1.172	22.75	1.8711	6.6295	162.29	1.6302	1.1631	12.58	8.076	3.811	2.7378	6.7853	136.01	12.77	0.0010603	16.904	5.2629	45.758	0.012393	30.647	23.392	113.52	20.802	10.654	25.649	70.013	4.4672	1.1444
P036	80.654	112.01	61.843	84.221	0.43273	1.1973	0.8735	7.4064	29.272	4.7427	1.0695	6.7335	1.4513	8.765	27.283	17.373	13.209	11.757	7.3409	3.2706	1.6739	8.0597	18.256	4.9271	77.238	10.429	0.10885	13.103	94.867	74.504	10.946	9.6888	0.73257	40.326	0.11683	9.1279	12.988	0.054966	43.133	0.010895	5.4521	14.984	23.034	33.8	43.523	20.839	11.28	0.71458	11.211
P037	44.01	39.919	23.9	21.104	6.0024	5.4426	17.54	2.1487	8.554	3.5546	0.63491	43.543	1.547	19.212	7.1698	8.6195	9.0149	0.95782	11.788	1.5779	0	1.7142	11.322	11.751	16.283	79.463	7.6293	5.462	27.083	34.595	15	5.5308	3.5919	115.23	0.99908	0.39358	69.678	9.251	112.41	0	6.2308	8.9942	32.199	27.847	33.26	9.7727	51.185	35.375	2.6974
P038	14.248	12.209	49.085	3.5341	1.7213	25.79	3.8753	14.025	0.056356	117.52	0.015918	63.61	2.7534	16.729	76.358	32.869	20.247	0.11871	19.725	2.4372	0.56532	2.7412	41.134	40.605	18.84	38.524	8.8943	17.414	23.357	19.899	14.993	0.73975	24.64	154.01	9.6924	4.9017	30.864	4.6699	4.6077	0.0027148	28.854	18.849	38.865	17.383	9.5723	30.071	133.76	11.444	4.9738
P039	34.891	16.891	21.834	2.5985	1.491	16.517	9.8049	37.977	1.5217	58.263	1.3165	33.787	0.56941	18.272	41.363	31.696	37.311	26.143	17.769	0.22292	0	59.084	73.983	4.8081	19.479	16.881	0.036212	8.8011	66.101	14.896	13.532	9.1196	2.7174	48.164	17.648	16.568	65.51	4.055	205.9	0.18709	15.281	15.223	62.753	22.37	24.995	60.696	14.993	17.819	19.636
P040	35.241	34.101	43.303	7.9639	10.698	2.9693	35.644	7.2264	1.4548	32.361	0.49101	34.705	3.0225	4.9259	21.13	8.9366	13.42	1.3521	21.182	0.17482	0.0061028	5.9126	9.1247	5.7211	4.3197	30.386	0.20114	20.291	20.875	3.4413	20.634	0.93568	0.70317	204.37	15.637	1.8505	36.693	1.3074	38.489	0	32.148	23.914	65.172	16.509	24.861	25.879	37.85	25.557	20.171
P041	8.5576	50.186	13.583	13.599	0.98581	15.07	25.245	16.358	0.78285	19.315	0.10665	50.008	8.5961	27.645	54.459	17.428	5.2598	2.7826	27.466	0.4897	0.054677	1.9467	2.5516	2.4939	15.767	33.491	12.715	9.0883	53.769	74.451	8.9899	10.813	3.3549	91.134	3.7195	0.3953	62.444	6.0124	208.32	0	8.8193	19.364	38.957	42.781	22.677	30.686	78.864	40.602	2.2411
P042	45.088	48.774	18.575	12.036	4.5888	4.9751	30.671	0.65172	4.8329	30.63	1.0196	50.443	2.4307	27.53	21.131	53.169	4.9866	1.0473	5.1512	8.765	0.75822	16.286	6.9603	6.25	32.584	97.994	4.5249	5.9603	66.068	26.17	14.824	3.9537	4.754	51.376	12.119	9.4355	23.629	14.859	63.702	0.069699	13.582	8.2131	46.343	4.3599	13.895	32.295	21.439	43.293	8.391
P043	15.611	59.067	44.771	19.559	8.6657	10.03	35.693	13.863	0.38071	4.2054	4.7764	49.518	1.7071	23.693	4.4364	13.006	11.959	1.4169	0.50434	6.05	0.0072583	20.804	22.53	13.611	11.539	87.031	4.5052	6.5786	14.039	66.539	13.418	6.229	3.2127	124.22	1.6651	1.5752	31.685	5.891	156.66	0.0047594	31.7	24.523	34.74	25.307	38.954	16.407	22.209	14.842	16.094
P044	40.42	36.021	69.764	17.464	1.8351	1.9305	9.4485	8.4612	0.20199	15.541	1.2776	74.87	0.35636	3.2121	52.848	70.968	94.617	31.143	4.4709	5.949	0.2968	31.552	6.4705	9.97	9.6371	59.245	12.915	7.4956	17.019	9.3134	14.609	0.33591	0.92196	138.89	5.3722	1.2152	53.638	9.458	5.6985	0	41.883	35.477	60.92	8.9776	6.986	34.446	96.218	56.986	14.262
P045	9.5084	84.193	24.513	46.47	4.8381	0.57131	9.448	27.385	7.5467	1.2335	2.4498	9.8853	16.821	6.1947	65.893	42.403	38.13	3.363	0	12.961	4.7359	29.066	101.11	0.93194	148.21	27.529	0.59045	12.133	32.416	32.895	17.626	4.522	1.235	88.177	0.80707	1.7549	41.904	8.0098	79.495	0	26.782	28.679	15.93	20.073	54.079	14.767	16.23	25.362	16.379
P046	43.055	113.94	36.072	28.085	5.0408	7.0252	8.1506	34.764	1.0802	5.469	0.12211	4.1702	0.16835	5.0224	56.239	15.212	19.094	12.495	18.119	1.1447	0.000846	6.0405	32.651	10.387	2.1843	34.247	1.0195	5.7984	43.303	50.231	12.087	6.0457	6.098	179.47	18.864	15.366	5.9237	5.696	87.686	0	27.363	9.757	34.045	8.2134	33.323	24.436	5.4117	0.20969	19.592
P047	14.937	27.794	20.131	4.0348	17.076	5.3163	19.344	1.7756	26.165	30.261	2.1096	44.417	1.2308	13.873	96.147	41.701	9.6068	3.1923	18.134	27.11	0.028689	8.9415	10.449	8.439	8.1913	36.392	4.8239	7.7471	16.913	33.174	36.783	3.9094	4.1961	76.527	0.73281	1.8835	28.223	8.0598	50.544	2.0389	31.463	16.488	31.416	22.404	10.964	17.066	20.279	65.82	12.954
P048	39.219	40.377	25.484	34.308	9.7893	17.739	27.423	5.344	0.22869	70.79	0.16534	128.12	2.3446	33.619	42.453	13.394	6.0013	0.14462	32.062	0.83369	0	7.2372	3.3274	9.0472	15.549	94.904	3.1103	9.091	24.882	11.198	14.459	8.302	1.405	174.2	1.3904	0.56622	29.914	5.7387	48.115	0	16.565	26.007	43.788	2.0655	39.604	24.997	113.49	28.963	7.985
P049	45.618	23.512	28.885	5.8198	1.5363	11.198	41.246	32.669	0.55459	0.95621	0.25689	0	3.6182	4.9561	31.646	37.229	32.548	17.345	7.5935	0.59769	0.054871	9.1211	25.862	10.138	31.422	29.696	2.5204	7.4336	62.659	33.475	4.9161	6.1106	0.96027	105.67	0.85808	53.03	30.873	2.0659	144.03	0.016037	11.478	2.4063	70.235	6.4234	14.054	25.29	11.711	8.3336	63.288
P050	17.889	18.076	56.007	2.429	5.5254	2.2328	7.3083	12.902	3.3507	116.55	5.0593	20.344	1.0005	3.9954	75.966	5.9801	48.211	1.8991	29.583	1.7914	0	4.6334	51.125	5.6058	6.2785	25.445	0.22265	1.9531	32.833	9.6881	3.4105	0.55963	4.2373	219.64	68.008	20.128	36.148	1.2388	21.123	0	31.968	20.208	41.767	3.9434	24.95	47.402	106.36	15.566	4.4873
P051	31.907	35.726	20.558	1.8266	0.34283	4.0985	64.705	57.949	6.6637	27.384	0.17392	13.088	0.47832	4.0993	34.015	2.0169	10.673	4.1081	11.849	1.5273	0	5.8507	12.972	0.5721	24.958	32.212	0.5439	16.994	22.319	26.189	3.4094	1.8279	11.759	282.81	9.1532	2.0963	20.427	1.3312	37.046	0	31.96	3.3611	60.386	24.818	37.702	21.442	53.274	19.999	8.1089
P052	39.264	76.14	35.623	16.133	7.6428	6.5541	4.2492	18.466	2.0258	80.796	1.2744	42.187	4.3605	1.0246	34.349	20.046	19.606	9.4254	3.7078	16.298	0.020164	21.729	3.9672	4.237	2.3567	11.615	2.7581	1.8765	65.684	9.6165	8.1415	3.7647	0.11022	194.96	72.716	2.009	36.514	0.87064	9.8619	0.046551	10.055	12.9	51.779	22.204	22.806	71.209	65.348	0.0067192	3.1981
P053	51.428	21.076	3.6354	12.873	5.5637	1.571	3.3857	0.39635	1.7774	22.284	0.11404	104.85	17.356	10.949	29.811	28.108	5.7532	0.23429	25.946	8.1544	0	8.8118	11.1	10.64	16.848	73.317	8.3813	6.059	71.618	19.532	5.215	2.8171	0.69441	40.113	28.139	12.728	69.15	5.1985	43.442	0	7.4503	21.841	26.113	5.5954	36.491	51.041	24.54	32.705	4.9672
[truncated: 41 more columns]

## Sheet: Nodal wei. degree adj. L
Nodal weighted degree (adjusted for streamline length)
	NODE ID
ID (C=control, P=COPD patient)	PreCG (Left)	SFGdor (Left)	ORBsup (Left)	MFG (Left)	ORBmid (Left)	IFGoperc (Left)	IFGtriang (Left)	ORBinf (Left)	ROL (Left)	SMA (Left)	OLF (Left)	SFGmed (Left)	ORBsupmed (Left)	REC (Left)	INS (Left)	ACG (Left)	DCG (Left)	PCG (Left)	HC (Left)	PHG (Left)	AMYG (Left)	CAL (Left)	CUN (Left)	LING (Left)	SOG (Left)	MOG (Left)	IOG (Left)	FFG (Left)	PoCG (Left)	SPG (Left)	IPL (Left)	SMG (Left)	ANG (Left)	PCUN (Left)	PCL (Left)	CAUD (Left)	PUTA (Left)	PALL (Left)	THAL (Left)	HES (Left)	STG (Left)	TPOsup (Left)	MTG (Left)	TPOmid (Left)	ITG (Left)	PreCG (Right)	SFGdor (Right)	ORBsup (Right)	MFG (Right)
C001	38.77	50.078	10.155	31.522	2.8628	13.75	21.198	9.3208	7.7798	12.229	0.0067951	16.864	3.3818	4.3761	10.344	17.604	24.214	5.988	3.5146	2.5982	0.08732	22.479	15.501	12.753	14.824	34.194	7.5413	15.212	50.919	21.216	17.602	17.149	6.4373	20.133	10.845	0.18754	13.059	2.0495	34.659	2.306	22.695	2.6168	23.451	10.864	28.416	43.899	29.323	7.5827	53.809
C002	56.631	24.634	11.919	28.339	17.465	12.032	24.264	20.405	15.629	32.522	0.90184	29.514	7.685	6.3171	40.258	17.935	18.336	8.6781	5.009	7.5833	0.029772	11.262	12.211	8.0702	14.091	44.72	9.8683	8.6696	57.277	25.868	14.151	8.7752	13.264	27.07	3.789	10.028	9.1215	1.1135	26.452	1.5687	10.082	7.5154	26.429	14.016	24.921	41.624	40.663	13.551	45.101
C003	53.112	38.551	10.947	29.746	4.6517	12.432	25.13	14.909	5.3809	34.029	0.044428	24.551	3.764	3.8262	18.049	7.4582	15.39	0.89074	5.233	5.509	0.0013508	5.207	12.677	7.5246	9.4146	40	12.996	12.642	56.738	19.232	22.248	20.847	7.9364	32.717	16.091	0.41757	19.965	5.4086	7.5812	0.016623	12.923	5.1193	49.025	6.1077	12.373	46.537	44.046	9.0141	38.476
C004	44.342	40.638	16.04	55.672	9.7716	9.2323	16.677	8.6611	2.6999	18.938	4.9652	18.048	0.76679	2.807	29.232	9.7335	4.3534	0.58299	10.481	7.2274	0.10053	8.2778	11.949	13.035	9.265	39.845	9.2001	11.333	34.779	28.226	37.748	6.9908	13.879	56.766	25.374	4.2864	22.856	3.8929	1.9878	1.0672	16.501	6.1858	42.786	5.035	23.13	32.797	32.52	2.8185	31.368
C005	55.895	31.019	18.077	46.125	5.9812	14.456	15.218	18.438	2.3509	38.035	0.12024	13.712	6.2242	4.6968	25.962	7.607	13.486	2.7589	2.7857	2.9324	0.027974	5.1717	15.811	14.052	12.491	38.132	9.417	6.6637	50.283	29.223	44.65	16.333	9.297	36.737	4.3348	1.0258	10.991	1.1819	1.3784	0.13938	21.559	10.085	50.661	7.1619	22.25	57.147	57.538	9.3796	56.214
C006	34.034	38.526	16.581	38.216	16.956	7.754	40.584	20.539	5.6115	20.089	0.11352	38.46	1.455	4.2505	25.453	5.0124	12.164	4.8379	3.0738	1.7478	0	14.64	10.015	9.6077	20.528	37.786	9.9544	9.8237	37.901	29.588	19.508	16.842	10.033	51.4	3.3689	4.6458	19.233	1.9292	5.0848	0.029661	11.387	6.1801	51.068	2.6874	14.161	33.799	67.498	13.953	30.365
C007	41.086	28.598	13.007	63.358	5.0727	7.7289	27.216	12.571	2.949	20.125	5.9995	34.173	2.7952	4.0455	39.744	11.651	13.736	2.6654	8.4292	4.4623	0.33975	0.47366	2.9107	4.4861	12.019	30.923	10.868	4.9555	21.346	26.509	44.615	16.18	6.099	16.211	3.3914	9.9288	15.839	5.0885	14.241	0.49591	23.414	11.381	46.258	8.1306	12.33	37.18	61.947	7.6248	52.515
C008	50.726	39.864	20.734	63.538	12.139	24.419	28.494	22.343	4.4568	30.251	0.43686	36.864	4.6924	1.6725	73.731	13.449	5.6224	1.6847	2.8822	3.8533	3.0927	5.3392	1.6428	11.049	6.6802	23.73	13.089	17.112	46.253	26.408	32.053	21.057	12.574	41.631	19.526	2.4766	11.511	2.3813	6.5825	0.26083	9.5745	12.154	35.564	4.9852	12.052	46.072	42.834	4.0877	40.053
C009	35.475	41.33	6.1478	47.881	3.0271	13.767	35.058	9.446	5.336	25.521	1.1544	19.049	1.341	2.4837	15.126	13.135	11.593	6.7437	2.6022	3.0146	0.3256	12.495	7.5225	8.3201	12.83	34.373	7.3114	5.3099	53.219	22.337	19.283	17.631	15.154	42.239	4.3486	3.6559	12.517	2.2645	27.549	1.9524	22.005	5.7684	43.988	6.5892	20.646	56.826	36.354	9.9512	65.057
C010	51.139	32.059	11.03	34.033	6.3175	12.608	22.395	17.684	8.5381	13.826	0.33915	12.212	14.339	4.5468	38.312	10.994	32.78	2.5512	7.5884	2.7248	0.67392	29.413	18.561	20.695	18.828	39.68	19.421	11.822	42.766	38.339	28.808	13.619	18.398	17.141	6.5513	2.5946	19.267	4.8422	13.985	0.3869	9.706	9.4144	43.378	7.0107	18.51	53.533	49.482	9.158	52.138
C011	51.594	40.247	18.181	24.341	10.093	27.711	43.943	22.342	4.563	20.994	0.2941	8.9882	0.64489	5.8938	7.6684	12.951	15.273	7.4052	12.573	5.3949	1.1389	10.767	8.0465	19.613	13.271	32.584	10.501	15.308	48.742	27.125	24.471	7.9404	10.173	45.256	6.9134	30.334	22.62	4.8001	24.819	0.64507	12.553	4.1115	29.558	9.9174	37.033	36.949	29.979	5.03	42.409
C012	31.263	45.999	16.484	24.748	14.65	4.9527	21.853	13.706	7.7432	18.504	1.6974	27.392	1.4652	1.0362	24.749	7.087	13.987	4.1716	8.6323	5.0366	0.32096	13.298	17.058	6.6926	19.929	57.042	13.123	17.071	35.909	32.983	28.197	13.64	8.8479	42.976	4.8987	2.9007	32.999	5.8843	10.841	0.19297	11.863	7.8951	52.516	3.9682	26.327	32.617	39.497	14.54	54.652
C013	45.21	52.821	9.1627	41.627	13.533	10.451	22.649	23.604	7.544	34.733	1.6625	50.608	3.7836	5.4019	21.556	13.333	17.192	1.1817	7.4768	6.8253	1.64	20.024	15.568	10.926	22.06	49.654	21.367	14.477	56.28	35.241	38.808	20.468	19.99	36.935	3.8686	2.6267	12.313	5.4344	13.533	1.8215	15.424	10.985	43.354	6.3571	39.672	60.341	38.803	6.5453	41.228
C014	60.337	30.603	5.6306	40.969	2.6181	21.513	34.583	6.9715	7.2251	37.256	2.3426	24.477	4.2877	5.3108	13.308	14.581	27.579	5.2776	2.1514	3.8344	0.58755	5.9426	19.694	10.345	13.204	34.912	10.445	14.577	37.757	37.709	14.065	13.13	17.373	40.678	13.021	10.511	15.847	2.215	20.962	0.265	22.76	7.6009	39.654	6.1474	21.073	54.732	42.91	6.9748	10.626
C015	58.446	45.876	16.178	35.029	5.5393	19.559	26.559	5.3806	2.578	36.813	1.3059	24.807	2.9767	3.7448	37.158	22.336	18.142	4.5793	7.1688	8.4993	3.8642	10.949	18.332	14.939	28.187	45.39	10.363	15.014	67.141	25.255	56.402	26.6	16.872	25.727	7.2827	5.4931	13.671	2.3116	13.14	2.6038	12.326	14.439	76.399	0.57068	40.073	42.015	33.604	8.3589	57.448
C016	35.945	40.317	17.738	60.303	9.2184	11.952	33.501	16.566	8.1716	42.168	0.46964	46.036	4.1543	9.5869	20.898	7.078	10.338	0.26433	2.7441	11.062	0.069258	12.052	11.32	9.738	17.17	51.572	12.894	11.838	46.58	39.009	25.405	15.574	17.092	59.739	7.0643	2.1008	15.182	5.3139	14.926	0.81727	19.595	7.1153	64.291	7.1632	44.404	68.219	70.291	8.7169	44.238
C017	43.52	62.115	10.207	39.666	11.277	13.779	33.383	9.7689	10.336	33.54	0.23283	36.233	9.7726	3.8858	12.554	8.7655	16.845	0.82418	1.4635	4.9827	0.18628	7.1412	6.5544	4.6543	15.894	23.666	14.308	9.7264	35.899	24.451	24.256	22.579	15.86	23.94	6.2377	7.2409	13.973	2.8615	18.43	0.16964	18.387	1.631	40.142	3.517	18.963	61.547	57.346	7.5833	66.856
C018	50.821	43.402	9.4629	53.463	3.6007	13.869	13.494	10.128	2.6716	27.482	2.2503	31.492	3.7876	3.5072	23.113	6.639	10.106	9.2715	8.9547	4.6143	0.80911	6.5959	11.66	6.5478	14.354	20.34	9.2404	7.7313	31.076	34.108	31.029	5.4267	11.866	22.877	23.503	15.484	14.459	3.8975	21.068	0.36884	16.038	7.5674	26.819	8.7209	7.281	45.161	52.166	9.739	30.78
C019	57.553	37.994	19.28	77.976	4.8682	13.306	37.619	14.289	2.8927	24.684	8.1057	36.545	1.8019	7.4811	70.957	9.7747	14.788	6.2777	12.546	5.2855	0.26485	9.7812	21.301	7.5095	28.582	44.685	9.2035	10.65	38.328	24.798	56.647	15.938	12.168	62.358	21.342	10.348	25.501	5.1875	13.454	1.444	34.343	17.611	44.447	5.123	17.262	69.039	63.688	3.8943	37.707
C020	39.601	62.65	21.788	58.132	5.8787	13.418	41.739	18.138	3.6462	33.774	0.5049	19.573	4.1672	2.0153	18.171	23.936	12.638	8.1946	4.7985	2.2354	0.098336	8.1436	6.2007	7.7419	11.802	40.883	8.181	3.2222	39.759	25.299	39.385	21.016	17.725	32.692	6.0554	15.448	23.882	3.4861	17.809	0.40583	10.075	4.7371	54.445	6.0993	25.849	55.24	41.063	5.7409	28.619
C021	50.975	64.241	17.783	48.63	3.307	11.553	42.955	6.4792	6.7347	19.944	2.2185	29.175	2.0911	3.6533	23.611	21.8	25.911	8.2816	9.5107	8.3328	0.0041352	10.067	14.802	19.573	14.36	28.682	1.5486	11.009	42.495	14.511	57.108	17.957	13.325	36.897	14	10.313	19.148	4.8118	10.756	0.37961	4.7049	3.5634	55.949	4.3896	22.998	33.514	22.344	0.33411	40.294
C022	39.738	27.762	7.9114	27.568	4.8615	21.775	16.131	18.625	6.2148	31.581	0.56238	13.07	10.312	4.0848	26.119	5.4966	13.726	3.8972	2.4142	3.2782	0.15756	10.884	16.658	13.342	19.887	55.574	10.947	12.844	61.828	26.401	20.837	16.806	15.093	41.902	11.542	3.2882	7.0333	4.9458	9.9914	0.062224	11.252	3.2056	53.322	4.773	15.349	45.038	35.181	1.2379	32.416
C023	47.317	72.688	16.889	43.618	18.081	16.549	20.001	19.653	8.0102	48.067	0.21941	18.274	1.6503	1.9724	17.56	28.79	9.2424	4.3117	15.816	4.3614	0.067318	16.34	17.481	23.081	17.114	68.643	18.365	16.072	51.704	39.22	45.195	21.121	32.376	43.283	6.933	9.4456	30.249	3.6302	20.653	1.1248	13.312	2.62	61.196	4.0508	31.726	66.6	47.431	6.4351	70.168
P024	27.963	26.07	12.639	51.682	2.9633	4.1379	16.141	9.1625	0.91079	42.273	1.1673	32.021	1.5459	2.1138	15.917	6.7418	28.643	4.5137	2.5392	3.6236	0.21088	11.374	6.4902	12.964	13.486	21.16	5.9757	9.7758	30.711	17.868	19.039	10.032	3.2002	19.034	17.861	3.0645	7.1083	1.4975	3.6465	0.23382	9.7371	7.6405	27.453	3.1507	12.217	25.499	22.654	5.0662	28.373
P025	59.89	44.783	12.529	82.363	15.261	24.666	58.79	36.061	6.882	36.613	1.2474	39.146	13.06	6.8956	57.874	9.8317	32.883	1.6957	6.9046	6.3514	0.59832	32.41	17.501	7.1799	16.063	27.649	16.446	18.764	60.046	21.745	24.774	20.231	16.053	24.149	11.323	10.969	20.075	0.79852	12.218	0.091661	18.132	11.932	29.515	4.4419	18.059	43.983	142.29	15.183	60.69
P026	30.495	66.931	16.922	32.087	4.3964	12.981	16.612	10.163	13.653	20.771	0.24197	15.218	1.8741	4.1451	23.361	10.359	21.922	3.9256	4.0897	4.7362	0.2353	19.181	15.93	10.131	9.4515	14.695	6.8311	9.8146	53.147	33.328	37.926	20.789	15.721	61.606	23.3	3.6328	15.543	3.335	33.703	2.1759	10.707	12.973	42.94	3.7429	44.801	47.585	32.392	3.9716	31.344
P027	29.769	31.349	4.8616	31.967	10.179	11.513	19.43	13.383	10.366	19.508	0.408	23.237	1.3542	4.3323	16.873	13.094	18.553	3.0617	2.0555	5.5814	2.1143	11.719	7.0394	4.0447	9.3487	20.967	10.107	10.79	44.633	29.799	40.962	19.847	19.588	20.792	8.1045	11.897	7.6017	3.3647	33.899	0.52242	21.527	8.2877	44.059	6.2858	24.323	49.014	37.494	6.4123	76.785
P028	36.742	37.67	13.504	40.524	5.3046	9.5472	12.24	12.844	2.6767	50.343	0.89931	50.811	1.9594	4.37	21.675	7.2504	12.109	2.4138	2.3702	5.1212	0	9.7264	4.4596	8.7805	21.245	35.719	10.977	2.549	37.69	43.512	30.246	15.825	19.403	58.598	13.197	1.8407	8.8313	2.4474	10.066	0.39221	19.872	6.8036	55.659	4.7733	14.457	46.251	45.959	5.0059	36.196
P029	51.106	30.715	22.4	36.922	8.9439	6.4022	25.605	10.953	9.0229	37.531	3.6594	20.214	3.5643	6.4202	19.679	8.8865	9.9789	0.88239	5.9926	5.708	1.2807	8.126	19.149	9.8917	17.36	37.82	11.285	17.584	40.771	16.888	54.823	24.084	15.65	31.391	4.4015	3.9695	24.175	10.588	14.107	0.2484	14.438	19.075	52.503	7.4984	41.744	34.914	53.341	5.0656	20.639
P030	63.765	40.609	12.12	34.241	5.6138	17.727	22.262	5.9873	2.055	33.049	2.0134	27.668	0.69629	5.9908	12.303	7.7647	16.666	4.5997	7.2629	6.9067	0.12479	19.863	27.014	30.203	12.698	50.293	12.141	15.935	38.168	27.151	34.198	25.335	9.1318	31.768	28.549	1.5495	23.985	6.3237	10.664	0.18723	12.26	8.9605	31.301	8.0425	19.02	48.748	44.733	6.6049	32.586
P031	47.56	38.334	17.647	38.217	6.914	24.322	18.826	8.2249	3.5558	17.689	0.17116	25.841	2.4458	4.9472	20.373	7.0065	12.557	4.6188	3.2144	4.4751	0.08109	10.661	11.477	8.2021	9.5024	30.187	17.547	8.4228	45.782	28.322	36.877	10.923	14.453	31.863	5.748	3.3049	16.131	3.6329	5.3058	0.07448	14.381	10.586	38.066	3.9034	27.111	36.93	27.66	13.103	25.419
P032	46.587	48.314	9.5728	37.261	3.7035	16.525	37.473	6.7938	4.7664	15.024	0.34521	14.855	3.0924	3.7423	9.2391	11.412	27.229	5.9631	2.3606	2.5142	0.73945	7.5031	6.8341	8.053	23.219	24.788	22.997	4.9797	35.148	40.555	24.432	20.43	21.544	33.108	13.605	4.7757	23.155	3.3607	41.893	0.12894	29.515	9.4431	38.292	11.664	20.382	50.372	35.937	5.5699	64.104
P033	27.973	13.985	18.284	10.406	7.4584	8.5157	11.44	7.9179	0.87843	10.931	0.62239	10.501	1.0347	1.0502	13.553	11.052	7.7741	6.8576	4.3349	5.2055	0.7895	12.534	10.905	8.2811	11.585	27.348	19.846	16.406	21.473	13.509	17.155	12.117	9.018	16.825	5.4438	5.7324	10.692	3.1489	12.385	0.45369	12.91	5.487	57.839	3.9856	15.81	38.227	17.372	2.9842	25.313
P034	27.764	41.502	13.16	22.762	12.605	15.274	12.327	18.24	2.8303	24.187	0.5105	15.606	3.0289	5.7983	5.1037	8.4928	10.951	4.7584	5.0961	5.5659	0.16343	8.4362	16.575	6.7942	9.4175	31.169	6.0429	11.574	33.325	30.63	24.771	12.251	16.486	34.084	19.801	1.1185	21.711	4.55	23.982	0.87028	9.4337	5.0523	47.322	2.5345	20.484	45.087	32.13	6.688	51.096
P035	44.569	29.485	6.4075	45.183	6.8645	16.803	18.329	12.299	0.25566	5.537	3.226	25.562	0.86349	1.9014	27.368	7.3898	13.161	4.6765	4.0634	4.0707	0.022898	2.896	8.381	2.0453	15.055	63.429	3.0428	4.2654	44.695	17.678	20.736	11.395	19.096	30.548	12.466	14.545	7.0795	2.1994	21.945	0.93583	11.743	7.9449	57.26	6.8713	9.8109	40.307	50.156	0.53718	35.142
P036	52.5	70.973	24.091	68.417	5.2456	14.161	15.446	15.544	19.093	5.6229	0.83538	8.2854	2.7243	4.4648	20.321	33.596	19.013	3.3061	15.168	4.151	0.44476	7.4371	5.3781	5.5101	19.621	25.556	12.226	12.442	47.906	23.142	19.077	16.06	9.7026	10.353	0.4942	17.179	16.64	1.2784	37.845	4.7844	21.874	6.2346	32.84	12.653	43.305	46.719	25.369	4.2808	46.154
P037	47.062	24.586	4.042	21.382	2.0327	7.8773	8.9683	13.691	4.7157	5.751	0.63138	18.917	1.9654	4.6421	14.763	6.7812	20.258	2.8069	5.4901	4.4756	0.10127	9.5825	21.031	20.649	13.43	32.339	17.49	15.156	42.47	15.612	17.408	14.664	5.9934	31.085	1.0866	6.4598	17.791	3.0854	26.472	0.0081459	11.5	2.4432	15.097	8.7871	14.027	26.647	27.968	8.709	20.485
P038	49.935	46.934	13.155	57.777	3.4817	16.977	18.963	11.61	1.1807	40.457	1.4704	25.556	1.8951	4.1264	30.944	9.2191	10.472	1.1199	3.8232	3.5582	1.2432	10.508	18.635	19.589	14.955	33.825	15.861	10.177	46.457	35.479	27.438	6.0694	17.352	23.042	12.693	1.8724	16.731	1.9276	4.7959	0.30418	9.4733	5.5242	17.562	6.2638	24.092	49.373	43.425	5.3849	19.202
P039	29.555	29.186	9.9436	29.062	4.7542	11.912	14.757	13.519	2.2872	8.2141	0.17554	9.1681	1.3751	4.8041	9.1864	6.3247	10.363	5.4198	5.2868	1.7919	0.13091	10.475	12.369	9.7943	14.295	23.23	3.6476	7.2402	47.017	18.715	15.453	12.201	10.17	8.4671	5.2526	1.7835	14.495	1.1613	21.578	3.531	12.757	7.6309	29.896	5.9578	15.922	48.1	28.256	7.256	28.871
P040	51.384	45.902	7.7315	38.923	8.9762	21.149	26.636	8.5598	10.25	27.575	0.42326	31.595	2.6496	1.5873	19.335	10.602	12.693	1.3858	5.3499	0.92245	0.033278	8.5652	3.5109	10.934	7.3832	28.699	5.847	10.233	53.177	16.323	43.274	15.518	16.789	26.63	7.2169	4.1534	18.072	4.2682	10.908	0.035264	18.987	8.3973	57.687	4.3468	27.141	32.506	43.89	8.689	48.89
P041	19.772	17.149	5.8872	31.429	3.1476	21.026	19.754	18.747	6.4904	4.7369	1.1921	11.134	3.7146	5.2742	27.327	7.3442	5.8715	0.95199	5.0502	6.1861	0.65665	9.9865	5.1052	1.5424	6.0892	16.055	14.014	11.379	25.377	28.758	13.516	15.432	16.095	20.009	7.2286	2.0351	12.657	3.9315	16.977	0.0023435	8.8872	4.0568	21.223	6.0993	14.857	50.429	27.628	6.9766	25.559
P042	23.627	21.874	8.7306	13.742	4.3187	13.684	14.318	7.4438	5.5376	19.784	0.37773	28.148	3.0943	5.1328	11.51	10.525	16.508	2.424	1.0909	5.9481	0.22782	4.6517	5.0867	4.9709	11.41	27.028	11.403	7.1646	27.65	21.604	11.442	20.227	8.4139	25.143	9.3149	9.1046	6.7371	3.3546	19.06	0.3675	11.454	4.8908	32.615	1.7685	12.392	50.411	37.094	11.623	23.49
P043	32.193	15.455	7.1301	30.273	7.8288	11.629	25.98	12.981	2.0726	9.9951	2.1451	33.119	2.1145	6.0979	6.437	7.4473	7.4752	0.72106	2.7023	4.6826	0.043214	7.8881	11.997	4.2265	3.8775	36.071	11.558	9.4387	25.199	27.454	18.717	19.845	11.969	21.887	1.8463	3.3305	14.467	2.7225	16.222	0.70707	12.336	6.4935	30.502	6.8739	29.589	35.492	11.705	4.2882	29.759
P044	46.42	18.748	15.764	21.751	0.59596	6.7457	24.204	6.4754	0.090693	26.134	0.29481	23.406	1.0766	1.2241	32.098	20.825	27.001	5.423	2.1831	6.4361	0.66141	12.96	7.0148	6.1446	10.518	21.796	10.657	6.4662	35.204	24.983	38.018	5.418	8.6343	23.901	9.1158	7.0108	8.0179	0.37922	6.6828	0.056988	14.95	7.3696	33.593	1.5911	8.7866	26.898	43.894	8.1856	25.438
P045	39.996	40.747	8.6875	38.514	10.853	4.4855	17.439	20.24	26.937	7.9258	2.5919	9.6755	10.898	5.592	18.691	13.124	25.7	1.9078	0.99174	2.9702	1.0204	11.582	8.7448	3.7186	15.926	22.767	8.8466	9.2232	52.421	28.945	37.994	15.881	18.743	16.657	6.2933	0.96531	14.729	2.0058	70.417	0.96028	30.972	6.7651	23.536	8.1303	36.169	56.014	25.623	9.2414	59.706
P046	39.803	42.484	9.5484	30.013	6.5303	17.542	15.888	15.323	6.8164	8.7352	0.61086	13.944	0.46289	3.3736	16.984	12.688	11.913	5.8124	4.9069	1.6077	0.19721	17.807	19.882	13.176	16.944	37.203	21.311	6.6446	44.489	30.859	32.948	17.153	24.664	38.074	8.3248	4.1054	7.1369	1.0233	26.462	3.8163	18.475	1.7472	40.172	7.2152	33.325	57.688	24.369	7.5683	62.419
P047	28	18.762	10.492	15.932	8.6943	17.186	25.048	14.984	3.2052	4.3048	0.43907	6.1312	0.40282	1.6617	22.832	6.8588	10.424	3.5655	1.9406	3.6503	0.23999	4.1436	5.8643	3.6206	4.0742	23.355	8.7901	3.6681	18.71	9.9514	25.636	12.391	3.9399	14.659	0.246	3.5586	7.3129	1.3439	6.7063	0.30199	13.139	2.1125	22.497	5.3508	16.979	16.205	15.398	7.9461	16.78
P048	28.704	46.398	11.703	56.044	10.398	20.068	18.483	8.6033	4.7175	18.312	1.125	41.814	3.8088	7.7447	22.372	12.662	8.9255	0.76509	7.9985	2.1632	0	3.9167	5.0677	7.8675	10.263	37.486	14.996	8.2987	44.203	10.948	32.928	21.625	19.038	25.197	1.0702	2.1423	16.598	5.4055	11.548	0.63589	14.042	11.553	52.235	4.1297	25.486	46.567	44.905	14.92	27.673
P049	33.447	32.128	8.9357	25.895	6.9282	11.944	21.923	15.177	4.2654	3.7971	0.13206	6.9036	0.5396	1.3662	11.519	15.989	13.529	3.0459	2.2578	1.5757	0.35629	9.3015	5.3871	10.422	13.807	36.041	11.278	11.7	53.202	22.287	27.193	18.174	19.964	17.96	1.3453	12.167	8.8293	1.2962	14.253	0.49405	11.574	3.9405	45.582	5.0108	14.931	38.239	19.685	5.895	47.042
P050	40.954	29.737	12.355	25.297	9.612	19.095	17.194	9.9946	7.8129	29.399	3.741	10.977	1.7249	4.3414	31.249	4.5828	14.949	2.1866	7.1454	4.4852	0.22062	7.8726	15.132	12.344	10.431	41.329	13.13	9.3669	31.179	14.561	15.331	10.717	16.406	36.016	10.683	4.9338	28.835	5.8939	7.8086	0.816	15.833	8.257	34.28	2.6905	31.066	41.416	30.969	10.345	29.391
P051	23.002	37.853	14.561	26.602	2.8286	6.1534	27.88	20.866	6.3697	28.111	0.32419	13.523	1.9775	2.8013	17.235	2.375	10.7	4.9565	2.4808	3.3512	0.025022	9.2662	7.9937	6.6204	10.283	31.588	13.518	11.75	38.985	19.136	27.12	10.293	15.191	45.955	12.93	1.4495	14.041	2.2359	16.809	0.93315	10.927	5.9747	30.806	9.1919	29.317	31.42	18.182	9.0785	14.473
P052	58.925	50.288	9.2772	38.885	7.6692	21.967	27.399	20.574	3.3708	35.036	1.4368	28.484	1.5923	1.3378	26.318	11.85	15.157	3.0906	4.4698	5.8174	0.43341	7.6493	10.105	12.422	20.052	51.198	9.5967	14.498	68.869	40.208	40.949	18.761	18.807	46.029	25.985	1.1517	22.184	2.3192	5.388	0.84153	13.288	5.0234	48.831	8.2298	25.341	65.392	46.966	1.2886	50.013
P053	50.215	31.177	3.7159	28.307	2.3813	9.6647	16.009	2.7077	3.3357	33.464	0.11126	27.353	7.1259	4.0831	18.885	9.6142	12.168	0.84137	3.7646	4.0714	0.06858	13.279	16.362	4.4768	13.512	32.118	9.7672	9.394	43.338	20.262	23.248	12.374	16.133	19.981	13.226	11.468	13.002	4.5315	16.668	0	12.113	5.4054	28.396	2.7592	22.016	51.842	44.281	9.7924	29.094
[truncated: 41 more columns]

## Sheet: Nodal wei. effic. adj. L
Nodal weighted efficiency (adjusted for streamline length)
	NODE ID
ID (C=control, P=COPD patient)	PreCG (Left)	SFGdor (Left)	ORBsup (Left)	MFG (Left)	ORBmid (Left)	IFGoperc (Left)	IFGtriang (Left)	ORBinf (Left)	ROL (Left)	SMA (Left)	OLF (Left)	SFGmed (Left)	ORBsupmed (Left)	REC (Left)	INS (Left)	ACG (Left)	DCG (Left)	PCG (Left)	HC (Left)	PHG (Left)	AMYG (Left)	CAL (Left)	CUN (Left)	LING (Left)	SOG (Left)	MOG (Left)	IOG (Left)	FFG (Left)	PoCG (Left)	SPG (Left)	IPL (Left)	SMG (Left)	ANG (Left)	PCUN (Left)	PCL (Left)	CAUD (Left)	PUTA (Left)	PALL (Left)	THAL (Left)	HES (Left)	STG (Left)	TPOsup (Left)	MTG (Left)	TPOmid (Left)	ITG (Left)	PreCG (Right)	SFGdor (Right)	ORBsup (Right)	MFG (Right)
C001	0.010431	0.011066	0.0065664	0.010002	0.0047932	0.0075227	0.008801	0.0061189	0.0051251	0.0063077	4.6053e-05	0.0082402	0.0027094	0.0034397	0.0058951	0.0079586	0.0077999	0.0056521	0.0051672	0.003284	0.00025177	0.0068721	0.0063659	0.0055356	0.0062782	0.0078154	0.0061407	0.0067907	0.010521	0.0078601	0.0070891	0.0077935	0.0049314	0.0075316	0.0071486	0.00040501	0.0070685	0.002877	0.010033	0.0046896	0.0077034	0.0022478	0.0076506	0.0067936	0.008072	0.011474	0.010008	0.0047908	0.011637
C002	0.0084442	0.0064875	0.0045288	0.0066975	0.0058495	0.0047624	0.0064328	0.005567	0.0058475	0.0064179	0.00094579	0.0068021	0.0034796	0.0036963	0.006529	0.0046847	0.0046438	0.0037157	0.0025846	0.0033584	0.00011922	0.0029489	0.0028217	0.002489	0.0053658	0.006555	0.0042877	0.0037382	0.0083091	0.0064486	0.0054605	0.0037429	0.004822	0.004938	0.0037209	0.0045988	0.003697	0.00092458	0.0058055	0.0023171	0.0037242	0.0035479	0.0052694	0.0048583	0.0054996	0.0078429	0.0079617	0.0040006	0.008231
C003	0.008831	0.007643	0.003655	0.0069502	0.0032783	0.0051341	0.0059236	0.0042265	0.0036911	0.0064098	0.00011946	0.0061027	0.0025269	0.0021627	0.0048095	0.0036542	0.0061122	0.00086552	0.0019164	0.0025411	7.0195e-06	0.0020099	0.0034113	0.0037495	0.0053703	0.0075364	0.0052838	0.0036717	0.0088712	0.0060468	0.0064205	0.0064217	0.0043923	0.0068307	0.0056342	0.00044725	0.0054338	0.0035386	0.0036934	8.2185e-05	0.0047693	0.0028218	0.0073866	0.0018777	0.0042309	0.0080158	0.0075446	0.0031642	0.008024
C004	0.0096605	0.0094959	0.0059614	0.0102	0.0053435	0.0065655	0.0069337	0.0044738	0.0037961	0.0070895	0.0046703	0.0077907	0.0014904	0.0029756	0.0087437	0.0051902	0.0044107	0.0012224	0.0067759	0.0036199	0.00050381	0.0058382	0.007535	0.0068168	0.0065529	0.010116	0.0056593	0.0052884	0.00974	0.0090505	0.0105	0.0052746	0.0073179	0.010833	0.0080234	0.0045841	0.0072664	0.0025837	0.0022172	0.0028114	0.0066756	0.0049566	0.0086636	0.0045577	0.0065589	0.0080328	0.009356	0.0026093	0.0089377
C005	0.0091456	0.0073182	0.0048002	0.0083333	0.003573	0.0044962	0.00517	0.004962	0.0024072	0.0070666	0.00017547	0.0051078	0.0038056	0.0023257	0.0061895	0.0035467	0.0056746	0.0022567	0.0012252	0.0014541	8.8202e-05	0.0024235	0.0048141	0.0054893	0.0054041	0.0068161	0.0044095	0.0039586	0.0088952	0.0073875	0.008118	0.005813	0.0049064	0.0064648	0.0026129	0.0012236	0.0039963	0.0014886	0.0008309	0.00036759	0.0054255	0.0040871	0.0075149	0.0038904	0.005503	0.0082581	0.0087912	0.0045173	0.0088744
C006	0.010618	0.010727	0.0068132	0.011557	0.0078363	0.0071515	0.011181	0.0079529	0.0060634	0.0081549	0.0004058	0.0105	0.0017461	0.0036122	0.0091719	0.0033254	0.0087798	0.0044374	0.0026326	0.0032933	0	0.0076878	0.0062737	0.0076728	0.0088803	0.011634	0.0060568	0.0056605	0.010734	0.010769	0.0091433	0.0089916	0.0079221	0.011568	0.004797	0.0043637	0.0080134	0.0022845	0.0040316	0.00017293	0.008551	0.0054096	0.01148	0.00249	0.0081134	0.010472	0.012146	0.0068193	0.011416
C007	0.013322	0.011958	0.0064533	0.01478	0.004773	0.0066436	0.010967	0.009028	0.0047346	0.0083717	0.0046714	0.012729	0.0048571	0.0040353	0.010992	0.0066326	0.0078225	0.0043165	0.0048046	0.0044685	0.0010099	0.001249	0.0032308	0.0034468	0.0075684	0.0084484	0.0059039	0.0046552	0.010211	0.011302	0.012628	0.0084542	0.0062879	0.0072084	0.0051084	0.0047223	0.007291	0.0042737	0.0049977	0.0021201	0.01007	0.0056182	0.012093	0.0057413	0.008036	0.011979	0.014463	0.0051845	0.014224
C008	0.016722	0.016504	0.0087455	0.017819	0.0084598	0.010566	0.014027	0.011159	0.0080439	0.01301	0.0011942	0.014618	0.0055212	0.0027882	0.015712	0.01044	0.0076684	0.0036989	0.0021928	0.0053555	0.0021128	0.0066151	0.004309	0.0055771	0.0071543	0.010936	0.0068612	0.0070275	0.015269	0.011765	0.012193	0.010386	0.0091577	0.013918	0.012325	0.0033259	0.0077437	0.0023259	0.0055327	0.00084346	0.0077344	0.0088464	0.01001	0.0020528	0.006216	0.014357	0.01548	0.004665	0.014639
C009	0.010246	0.010221	0.0036532	0.010875	0.00346	0.0072601	0.0087086	0.0062909	0.0042622	0.0072092	0.0026731	0.005932	0.0022139	0.002298	0.0074457	0.0053194	0.0055613	0.004143	0.0030269	0.0040506	0.0011344	0.0069251	0.0050835	0.0049615	0.0065962	0.0087803	0.006001	0.0045301	0.01022	0.0078392	0.0083005	0.008293	0.0073285	0.0089351	0.0040094	0.0044901	0.0065036	0.0039302	0.0084836	0.0041864	0.007542	0.0046539	0.009238	0.0058346	0.0057486	0.011611	0.010498	0.0062382	0.012382
C010	0.0078554	0.0064372	0.0041581	0.0070199	0.0043057	0.0052852	0.0055123	0.0048107	0.0033888	0.0051116	0.0011072	0.0047464	0.0049681	0.0037476	0.0058729	0.0043876	0.0079189	0.0028017	0.0043231	0.0033968	0.0015047	0.0063066	0.0057719	0.0058145	0.0064488	0.0078254	0.0061567	0.005481	0.0074714	0.008192	0.0073272	0.0055095	0.0067596	0.0069561	0.0045998	0.0033563	0.0050112	0.0035082	0.0048565	0.00089812	0.0050342	0.0051653	0.0069706	0.0049903	0.0057345	0.0095079	0.0091572	0.0037346	0.0096461
C011	0.01268	0.011183	0.0090933	0.010038	0.0084091	0.011135	0.012007	0.0092837	0.0036885	0.0083845	0.0010514	0.0072147	0.0022148	0.0034908	0.0050016	0.0084294	0.0075841	0.0063	0.0064976	0.0056651	0.0036392	0.0061243	0.0061749	0.0074222	0.006831	0.00922	0.0068861	0.0064948	0.012318	0.0098587	0.010416	0.0061462	0.0067226	0.01239	0.0074677	0.010581	0.010051	0.0056293	0.0089658	0.0022233	0.0065979	0.0037502	0.0080753	0.0061196	0.0087458	0.011597	0.010553	0.0051449	0.01128
C012	0.0089172	0.009685	0.0063013	0.009211	0.0072223	0.0050305	0.0077627	0.0059764	0.0054899	0.0070832	0.0031283	0.0086085	0.0028466	0.0020289	0.0069623	0.004803	0.0069628	0.0039981	0.0034304	0.0040895	0.00085016	0.0066391	0.0065069	0.004467	0.007251	0.010319	0.0067931	0.006028	0.009076	0.0094427	0.0085964	0.006868	0.0059418	0.0090004	0.0044161	0.0038907	0.0088137	0.004343	0.0036785	0.0006304	0.0067324	0.0053598	0.0098565	0.0026306	0.0072503	0.0086274	0.0097657	0.005572	0.010303
C013	0.010443	0.010343	0.0042696	0.010363	0.0074502	0.0049959	0.0072825	0.0061975	0.0050326	0.0094931	0.0021422	0.011005	0.0045567	0.0034804	0.0072731	0.0081036	0.0084504	0.0023742	0.0041758	0.0047572	0.0024478	0.0061198	0.0059229	0.0058693	0.0072854	0.010429	0.0080353	0.0064991	0.010937	0.010026	0.010334	0.0079775	0.008077	0.0098187	0.003913	0.0037062	0.0060578	0.0041808	0.0046677	0.003492	0.0060166	0.005192	0.0086751	0.0027845	0.0089756	0.010705	0.0096511	0.0056147	0.010031
C014	0.010001	0.0084526	0.0026868	0.0090378	0.0022034	0.0080065	0.0087177	0.0033132	0.0054343	0.0085361	0.002794	0.0076179	0.003087	0.0032037	0.0038334	0.0066467	0.0082517	0.0040642	0.0020159	0.0034389	0.0010098	0.0052119	0.0067538	0.0057269	0.0059497	0.0073625	0.0061877	0.0062423	0.0093727	0.0083101	0.006638	0.0059474	0.0069491	0.008623	0.0055736	0.0059278	0.0065065	0.0029543	0.006635	0.00074295	0.007933	0.0049617	0.0084233	0.0043745	0.0067835	0.0096168	0.0089023	0.0037892	0.006626
C015	0.01368	0.011668	0.0074541	0.012223	0.0070717	0.0095044	0.0097658	0.0049229	0.0037753	0.0096043	0.0028567	0.0093586	0.0044018	0.0041957	0.011063	0.0095883	0.0080681	0.0032016	0.0053312	0.0051441	0.0057535	0.0057844	0.0084413	0.007136	0.01002	0.01154	0.0066005	0.0076454	0.013942	0.011818	0.013921	0.011347	0.009643	0.0095653	0.0048246	0.0054731	0.0065504	0.0021028	0.0073269	0.0046885	0.0079972	0.0086306	0.012757	0.0014102	0.0090556	0.011971	0.011162	0.0053276	0.012245
C016	0.011128	0.011553	0.006958	0.012156	0.0055938	0.0069361	0.009781	0.0063688	0.0063526	0.010991	0.0015269	0.011383	0.00596	0.0047529	0.007278	0.0064634	0.0075424	0.0011253	0.0028338	0.0057605	0.00032956	0.0056204	0.0046415	0.0062163	0.0080087	0.01166	0.0071449	0.0074769	0.011351	0.0093116	0.0086974	0.0078499	0.0082543	0.011301	0.0056987	0.0037246	0.0083122	0.0057599	0.0074683	0.0020947	0.0087238	0.0051692	0.01214	0.0037638	0.010663	0.011761	0.012015	0.0045415	0.011829
C017	0.0073331	0.0080555	0.0037798	0.0074466	0.0047053	0.0046615	0.0062917	0.0033844	0.003434	0.0068287	0.00019281	0.0072038	0.0048703	0.0024704	0.0037755	0.0034531	0.0054859	0.0013198	0.0013597	0.0024689	0.00047176	0.00285	0.0026673	0.001753	0.0045381	0.0049974	0.0043961	0.0034416	0.0070455	0.0056759	0.0058922	0.004934	0.0044469	0.0053159	0.0030905	0.0035964	0.0046233	0.0023224	0.0043096	0.00030971	0.0047223	0.0013414	0.0050593	0.0022997	0.0043405	0.0083028	0.0084991	0.0029909	0.0088522
C018	0.0086515	0.0078529	0.0034209	0.0089594	0.0025873	0.0052617	0.004597	0.0032368	0.0027297	0.0075814	0.0021976	0.0071767	0.0030414	0.0024069	0.0056952	0.0033153	0.0042244	0.0038438	0.0027912	0.0030963	0.0012873	0.0032922	0.0043866	0.0030429	0.0048003	0.0057441	0.0031907	0.0031135	0.0077648	0.0074568	0.0076074	0.0039594	0.0055572	0.0053384	0.0060427	0.0038057	0.0051998	0.0033923	0.0038855	0.0011512	0.0050825	0.0040816	0.005718	0.0029768	0.0039731	0.0089896	0.009088	0.0033093	0.0085985
C019	0.013195	0.012941	0.0072928	0.014864	0.0043156	0.0070531	0.012898	0.010656	0.0039628	0.011184	0.0056102	0.012344	0.0031164	0.005585	0.013919	0.0060042	0.0071232	0.0062984	0.0051664	0.0038292	0.0010577	0.0071644	0.0073282	0.004304	0.0090705	0.01044	0.0054819	0.0045221	0.012112	0.010615	0.01265	0.0090607	0.0075737	0.013055	0.010409	0.0069968	0.0093248	0.0041905	0.0068572	0.003017	0.010402	0.0062413	0.010432	0.0040042	0.0081913	0.01337	0.013273	0.0038091	0.012708
C020	0.012479	0.013173	0.0087497	0.013709	0.0038879	0.0089017	0.011046	0.0075805	0.0044343	0.0092463	0.001095	0.0090189	0.0043996	0.0023655	0.00677	0.010682	0.0082038	0.0052155	0.003878	0.0026096	0.00024504	0.0058715	0.0047952	0.0066682	0.0075938	0.010656	0.0079333	0.0041279	0.011633	0.010111	0.011396	0.0091126	0.0088724	0.0093293	0.005475	0.0078637	0.0084573	0.0040514	0.0085176	0.0015363	0.007247	0.0051521	0.01086	0.0049845	0.0088556	0.010483	0.009375	0.0051609	0.0090335
C021	0.011637	0.012827	0.0082076	0.012435	0.0040423	0.0082905	0.010138	0.0061416	0.0058331	0.0071856	0.0026441	0.0088465	0.0023691	0.0034124	0.0071647	0.009159	0.0087328	0.0039619	0.0056223	0.0044345	1.9245e-05	0.0050423	0.0063577	0.0050463	0.0073017	0.008384	0.0028077	0.0043248	0.011852	0.009013	0.011989	0.0086702	0.0079523	0.0088366	0.0079898	0.0059218	0.0078274	0.0039997	0.0062347	0.0013838	0.0039321	0.0050024	0.010171	0.0039699	0.0051875	0.0087987	0.0080347	0.0009734	0.0098902
C022	0.013249	0.0099844	0.0071509	0.010798	0.0062715	0.0099357	0.0099105	0.0096898	0.0070915	0.011615	0.0016345	0.0072719	0.0060681	0.0044778	0.011502	0.004454	0.0096513	0.0063637	0.0031141	0.0048164	0.00063086	0.0068936	0.0071163	0.0093729	0.010981	0.01286	0.009242	0.00732	0.014062	0.012521	0.0098189	0.0097386	0.0093672	0.012244	0.0067045	0.0043682	0.0065712	0.0041511	0.0059287	0.00039299	0.0092005	0.0066949	0.012274	0.0042104	0.0087878	0.013598	0.011631	0.0016895	0.012765
C023	0.0080758	0.0083704	0.0056116	0.0080028	0.0047712	0.0058707	0.0052746	0.005825	0.0037865	0.0086312	0.0003849	0.0061877	0.0015472	0.0023338	0.0041579	0.0068636	0.0038739	0.003201	0.0057895	0.0023453	0.00018718	0.0044656	0.0053013	0.0049214	0.0057791	0.007722	0.0056313	0.0047305	0.0080414	0.0074683	0.0078921	0.0063267	0.006981	0.007063	0.0035049	0.0040067	0.0066513	0.0028683	0.0062313	0.0013704	0.005598	0.0025164	0.0075864	0.0031893	0.0056201	0.0099651	0.0084765	0.0027479	0.0092042
P024	0.0080605	0.0067773	0.0033081	0.0093154	0.0026104	0.0035313	0.0062527	0.0031577	0.0012436	0.0089615	0.0015683	0.0081107	0.0023745	0.002169	0.0058894	0.0038737	0.0064338	0.0038668	0.0017077	0.0027555	0.0007618	0.0045475	0.0035424	0.0041986	0.0050781	0.0055784	0.0036883	0.0044912	0.0077349	0.0062587	0.0058317	0.0050636	0.0032454	0.0054682	0.0060435	0.001182	0.0048744	0.0031144	0.0012477	0.0010852	0.0053839	0.0043315	0.0063626	0.0019799	0.0057686	0.0069878	0.0067454	0.0037782	0.0072507
P025	0.012403	0.010989	0.0052793	0.013098	0.006615	0.0081345	0.011371	0.0090329	0.0039098	0.0095076	0.0015683	0.0098119	0.0061391	0.0032224	0.010068	0.0050345	0.0072764	0.0030102	0.0027225	0.0030181	0.0010813	0.0057779	0.0051628	0.0036396	0.0050264	0.0054192	0.0041926	0.0042799	0.011427	0.0069827	0.0080963	0.0065167	0.0066199	0.006743	0.0061657	0.0048199	0.0075769	0.0012621	0.0048888	0.00032409	0.0062239	0.0061518	0.0063417	0.0034168	0.0057237	0.0093422	0.014538	0.0062968	0.011902
P026	0.011033	0.013796	0.0077571	0.011655	0.0050159	0.0084487	0.009506	0.0064885	0.0089812	0.010173	0.00072397	0.0087198	0.0040558	0.0034683	0.0090693	0.0077764	0.01119	0.0064539	0.0048472	0.0044111	0.00094722	0.006804	0.0067756	0.0079872	0.0069464	0.0091808	0.0053228	0.0076293	0.011732	0.011535	0.01137	0.010739	0.010326	0.014686	0.012306	0.0026613	0.0082755	0.0035553	0.012333	0.0048541	0.0076356	0.0076467	0.012911	0.0044969	0.010066	0.010384	0.0096763	0.0049335	0.0098043
P027	0.010267	0.010466	0.0031095	0.010467	0.0044395	0.0071864	0.0071974	0.0051365	0.0056308	0.0088539	0.0012205	0.0098163	0.0025393	0.0028143	0.0056765	0.0065195	0.0059926	0.0031773	0.0021861	0.004092	0.003352	0.0047004	0.0040701	0.0037657	0.0059207	0.0081065	0.0062009	0.0057927	0.010819	0.0096842	0.010364	0.0080085	0.0086557	0.0059093	0.0046915	0.0073455	0.0062509	0.0038129	0.0098114	0.0019011	0.0083184	0.0033864	0.0097069	0.0043604	0.0088116	0.012441	0.012442	0.0042281	0.014758
P028	0.0098283	0.0095885	0.0044385	0.010014	0.0032715	0.0061381	0.0058013	0.0051627	0.0029586	0.010084	0.00091566	0.010613	0.0023115	0.0024777	0.006274	0.0055932	0.0056647	0.0024514	0.0025705	0.0050904	0	0.0049021	0.0028477	0.0061132	0.0068485	0.0095184	0.0050896	0.0023139	0.0089962	0.0092072	0.008637	0.007423	0.0080106	0.010498	0.0078771	0.0016036	0.0050613	0.0028218	0.0049327	0.00085211	0.0081913	0.0037594	0.0095626	0.0036117	0.0055153	0.010296	0.010508	0.0023399	0.0099722
P029	0.014325	0.011767	0.0092935	0.013062	0.0076067	0.0059755	0.010339	0.0067091	0.0079643	0.013681	0.0043576	0.0094836	0.0038574	0.0049017	0.0080281	0.006695	0.0087397	0.002067	0.0044752	0.0038928	0.0026092	0.007143	0.0094968	0.0071754	0.010264	0.012217	0.0091206	0.010521	0.014872	0.011969	0.015059	0.010366	0.011615	0.010722	0.0044047	0.0050335	0.012232	0.0090829	0.0064801	0.00066629	0.0080804	0.0070619	0.01421	0.0047198	0.012208	0.010533	0.014026	0.0053041	0.011647
P030	0.018357	0.015559	0.0081017	0.015992	0.0060856	0.01301	0.013668	0.0057	0.0057778	0.013337	0.0038493	0.012835	0.0027069	0.0062402	0.0092401	0.0093644	0.011663	0.0056749	0.0045286	0.0076089	0.00046643	0.0095322	0.011016	0.010296	0.01192	0.0164	0.012038	0.0094466	0.016883	0.015701	0.015897	0.013906	0.0098626	0.014316	0.016008	0.0044177	0.012971	0.0069526	0.010012	0.0011419	0.010753	0.0054423	0.014018	0.0048389	0.011472	0.015878	0.015569	0.0085464	0.014518
P031	0.011643	0.010439	0.0064504	0.011104	0.0057533	0.0086872	0.0085282	0.0050566	0.0036452	0.0072665	0.00035188	0.0089292	0.0030931	0.0042798	0.0078323	0.0061566	0.0066673	0.0050746	0.0042005	0.0048892	0.00042253	0.0060105	0.0053004	0.0045657	0.0067452	0.0093491	0.0078612	0.005226	0.011831	0.0099648	0.010724	0.0067282	0.0081437	0.0078442	0.0057281	0.0048248	0.0071453	0.0030887	0.0034248	0.00029272	0.0067917	0.0061908	0.0092202	0.0032964	0.0089107	0.0088446	0.0081987	0.006242	0.0085632
P032	0.0094231	0.0095856	0.0049871	0.0096838	0.0034027	0.005911	0.0087928	0.0038024	0.0041953	0.0072026	0.00062246	0.0061115	0.003026	0.0021247	0.0043161	0.0057041	0.0077078	0.0052261	0.0037972	0.0017143	0.0011847	0.0027814	0.0027918	0.002756	0.0057509	0.007424	0.0068793	0.0038179	0.0091044	0.0087452	0.0074246	0.0067076	0.0070967	0.0081635	0.0069317	0.0029486	0.0066007	0.0021634	0.0091178	0.00054987	0.0079143	0.003161	0.0079031	0.0048344	0.0059654	0.010374	0.0098528	0.0031653	0.011113
P033	0.010582	0.0091127	0.0088845	0.0091301	0.006959	0.0068811	0.0069303	0.006604	0.002827	0.0090098	0.0030979	0.0077375	0.0037619	0.0017803	0.0092869	0.0087208	0.0072725	0.0077694	0.0047058	0.007025	0.0024764	0.0094067	0.0092833	0.0070328	0.009798	0.012591	0.012128	0.0087259	0.01021	0.0093619	0.010126	0.0097197	0.0074288	0.0090999	0.0060166	0.0061158	0.0071179	0.0054866	0.0072136	0.002034	0.0098577	0.0069962	0.014	0.0034737	0.010131	0.012995	0.010309	0.0033364	0.0122
P034	0.0078128	0.0080198	0.0060943	0.0074371	0.0060977	0.0066289	0.0061168	0.0063068	0.0027289	0.0089719	0.00070001	0.0056241	0.0030604	0.0027797	0.0044643	0.0053379	0.0066809	0.006061	0.0048288	0.003475	0.00081497	0.0056397	0.0071128	0.0042271	0.0061019	0.008442	0.0044206	0.005375	0.0083228	0.0081869	0.0080518	0.0068287	0.0070002	0.0089887	0.0078743	0.0017247	0.0067733	0.003118	0.0079684	0.0023634	0.0063886	0.0028178	0.0090907	0.0022023	0.006613	0.01024	0.010335	0.0036237	0.011433
P035	0.0082984	0.0071522	0.0032767	0.0080523	0.0034469	0.0060316	0.0057463	0.0047373	0.00066382	0.0035386	0.0021404	0.0062854	0.0011497	0.001636	0.0059846	0.0038123	0.0060534	0.0033661	0.0026203	0.0031326	6.6599e-05	0.0028608	0.0039051	0.0020021	0.0063588	0.0089622	0.0029023	0.0035869	0.0082203	0.0066856	0.0063355	0.0050747	0.0059706	0.0062849	0.0051689	0.0052833	0.0042103	0.0023334	0.0056827	0.0021351	0.0047772	0.004352	0.0087902	0.0030749	0.0052139	0.007852	0.0078683	0.0010107	0.00771
P036	0.013447	0.014506	0.010654	0.013432	0.0072528	0.0097341	0.010664	0.0079905	0.009553	0.0056749	0.0013779	0.0063784	0.0036634	0.0045914	0.0086224	0.012877	0.010885	0.0055306	0.010097	0.0044966	0.0012181	0.0063685	0.0052473	0.0043371	0.0079451	0.0083646	0.0070287	0.0073178	0.012648	0.0084438	0.0086758	0.0079571	0.0068867	0.0065955	0.0018303	0.010345	0.0075437	0.003561	0.012279	0.0052154	0.0075921	0.004619	0.0081284	0.0073805	0.0093643	0.011966	0.01056	0.004658	0.012989
P037	0.0086146	0.0071043	0.0019518	0.0072743	0.0018026	0.0040183	0.0053219	0.0028424	0.0038892	0.0037405	0.00092865	0.0062224	0.0017881	0.0027011	0.0029098	0.0042595	0.0062325	0.0023159	0.0034287	0.0029717	0.00041878	0.0041888	0.005426	0.0054171	0.0052927	0.0067364	0.0061249	0.0056257	0.0085539	0.0063255	0.006112	0.0055178	0.0041425	0.0065637	0.0017726	0.0055156	0.0052491	0.0024114	0.0066708	4.8584e-05	0.0051971	0.0016858	0.0052877	0.0049072	0.0060926	0.0068352	0.0072868	0.0047428	0.0062312
P038	0.0082868	0.008241	0.004148	0.0088124	0.0031382	0.006046	0.0059082	0.0050249	0.0019959	0.007299	0.00249	0.0062796	0.0015324	0.0023135	0.0067773	0.0047419	0.0049958	0.0018523	0.0026799	0.002451	0.0013129	0.0036079	0.0042585	0.0041353	0.0050081	0.0061092	0.0046374	0.0037434	0.0082469	0.007495	0.0066563	0.0033197	0.006298	0.0058464	0.0046855	0.0020426	0.0057466	0.0020014	0.0039923	0.00093597	0.0033956	0.0025015	0.0054197	0.0025178	0.0056109	0.0079877	0.0073738	0.0028532	0.0064367
P039	0.01064	0.0097022	0.0057514	0.0093603	0.0050467	0.0076436	0.007184	0.0063353	0.0036381	0.0071489	0.00045579	0.0065306	0.0030045	0.0044766	0.0056496	0.0049528	0.0060397	0.005438	0.0064662	0.0029094	0.00075814	0.0061272	0.0051707	0.0051199	0.0066827	0.0073953	0.0043407	0.0054735	0.011661	0.010061	0.0089694	0.0089451	0.0068032	0.0056633	0.0063867	0.002916	0.0069233	0.002167	0.0094546	0.0051253	0.0069363	0.0054807	0.0085979	0.0064487	0.0064159	0.0128	0.010858	0.0043219	0.0099888
P040	0.0083755	0.0080239	0.0026156	0.0078865	0.0043868	0.0056171	0.0058625	0.0034302	0.0040161	0.0059854	0.00059284	0.0061854	0.0021496	0.0011741	0.0050555	0.0048638	0.0045789	0.0010262	0.0026126	0.0016996	7.9965e-05	0.0035615	0.0020117	0.0038867	0.0044633	0.0064643	0.0036939	0.0042599	0.0085924	0.0061665	0.0078601	0.0059993	0.0064185	0.0059289	0.0032822	0.0027507	0.0056822	0.0023867	0.0031626	0.0001618	0.0062094	0.0033441	0.0074926	0.0019902	0.0057001	0.0062299	0.0071496	0.0036121	0.0073604
P041	0.011164	0.011115	0.0067332	0.012597	0.0046273	0.009731	0.011513	0.0095822	0.0078368	0.0052896	0.0039437	0.009051	0.005926	0.0063348	0.010262	0.0053743	0.0050466	0.0021556	0.0056489	0.0059921	0.0031539	0.0061865	0.0049189	0.0030215	0.0069784	0.0091109	0.0083775	0.006788	0.011086	0.011415	0.0097184	0.0091704	0.010756	0.0067133	0.0085598	0.0066203	0.0098292	0.0058638	0.0099749	2.7613e-05	0.0087607	0.0055503	0.0098268	0.0062805	0.0087489	0.015507	0.011698	0.006435	0.013528
P042	0.0094738	0.0098358	0.003935	0.0071566	0.0023979	0.0063955	0.0062632	0.0044925	0.0047043	0.0096295	0.0016384	0.0099455	0.004723	0.0038786	0.0050402	0.005852	0.0069369	0.0031702	0.0016799	0.0054501	0.0011973	0.0034922	0.0035192	0.0041301	0.007738	0.0087095	0.007477	0.0054645	0.0099323	0.0092033	0.0063296	0.0076954	0.0058106	0.0071818	0.0068496	0.0076348	0.0037967	0.0034232	0.0087588	0.0012031	0.0064659	0.0023669	0.0082362	0.0029388	0.0068503	0.012852	0.011978	0.0067772	0.0096378
P043	0.0096791	0.0076361	0.0041778	0.0095636	0.0051291	0.006064	0.0087115	0.005346	0.0032517	0.0046081	0.0024506	0.0088231	0.0027824	0.0033784	0.0044685	0.0058638	0.005707	0.00097268	0.0029276	0.004503	0.00016409	0.0048533	0.005895	0.002961	0.005226	0.0095844	0.0066989	0.0060409	0.009343	0.0094572	0.0082878	0.0078628	0.0070354	0.0075625	0.0023754	0.0050235	0.0067502	0.0029564	0.006695	0.0024943	0.0061724	0.0054412	0.0087406	0.0034951	0.0082498	0.0096923	0.0077009	0.0037982	0.0094848
P044	0.011098	0.0088396	0.007595	0.0096186	0.0016804	0.0067079	0.0099227	0.006068	0.00033334	0.0097716	0.00099675	0.0087402	0.0026997	0.0025325	0.010416	0.0092432	0.010183	0.0042696	0.0034765	0.0039234	0.0014541	0.0058917	0.0042023	0.004285	0.006329	0.0077875	0.0063719	0.004672	0.010665	0.0090697	0.009716	0.0045357	0.007186	0.0089036	0.007023	0.0043948	0.0052034	0.00093491	0.0041873	0.0003011	0.0070091	0.0057101	0.0093013	0.0022725	0.0061065	0.0086482	0.010953	0.0060792	0.0087922
P045	0.013586	0.013015	0.0069335	0.011115	0.007977	0.0055526	0.0094438	0.0081056	0.0092952	0.006711	0.0029544	0.0076917	0.0081105	0.0061461	0.0077988	0.0089945	0.0099823	0.0048708	0.0038314	0.0030489	0.0013979	0.0065309	0.0056183	0.0039121	0.0066569	0.0085204	0.0068034	0.0050577	0.01361	0.011872	0.011783	0.0084971	0.010121	0.009129	0.0067328	0.0023504	0.0065831	0.0026541	0.015014	0.0033654	0.009609	0.0047031	0.0087868	0.0058651	0.0089537	0.013378	0.0096742	0.0052811	0.013661
P046	0.01132	0.012098	0.0054815	0.011551	0.0049967	0.007884	0.0087199	0.0075848	0.0042024	0.0056283	0.0011225	0.0073888	0.0016219	0.003089	0.0065491	0.0071989	0.0057824	0.0044136	0.0061361	0.0039609	0.00095207	0.0068251	0.0072541	0.0058933	0.0067465	0.0090859	0.0075297	0.0042245	0.011038	0.0096902	0.0085878	0.0073541	0.0080864	0.011775	0.0072161	0.0030556	0.0045781	0.001417	0.0094404	0.004681	0.0060924	0.0021034	0.0081256	0.0051368	0.0074697	0.012296	0.0099035	0.0053137	0.012173
P047	0.012588	0.011061	0.0095111	0.011243	0.0089691	0.010894	0.012777	0.010951	0.0081541	0.0063814	0.0018475	0.0079485	0.0019225	0.0039369	0.01185	0.0088696	0.0093305	0.0069469	0.0038394	0.0053435	0.0021192	0.0057951	0.0056295	0.0049607	0.006083	0.012354	0.010486	0.0065772	0.011819	0.010979	0.01192	0.0099691	0.0068927	0.010065	0.00098466	0.0046261	0.0071723	0.0035646	0.0051151	0.0014995	0.010661	0.0047596	0.011972	0.0063001	0.012246	0.010882	0.01057	0.0077351	0.010602
P048	0.0066325	0.0082393	0.0035007	0.0086831	0.0047283	0.0067436	0.0058108	0.0033767	0.0037107	0.0059691	0.0016772	0.0076497	0.0022903	0.0027303	0.005452	0.0055927	0.0046437	0.0015279	0.0028277	0.0019969	0	0.0023963	0.003239	0.0032194	0.0042297	0.0061362	0.0052396	0.0034348	0.0073574	0.0050525	0.0067397	0.0056623	0.0060485	0.0055175	0.001882	0.0020607	0.0050828	0.0023597	0.0029294	0.0012152	0.0051731	0.0032807	0.0069303	0.0023001	0.006131	0.0080949	0.0077234	0.00531	0.0071766
P049	0.010785	0.0098774	0.0056028	0.010125	0.0045002	0.0069499	0.0080814	0.0057903	0.0045275	0.0051151	0.00076598	0.0058996	0.0012924	0.0020867	0.0049916	0.0075332	0.0073547	0.003416	0.0032161	0.0022096	0.0014753	0.0052863	0.0036961	0.0056623	0.0078795	0.0094364	0.0058409	0.0050124	0.011522	0.0092945	0.0098584	0.0087164	0.0084444	0.0079163	0.0029064	0.0055609	0.0057367	0.0031253	0.0058133	0.0018414	0.007268	0.0040268	0.0091025	0.0039644	0.0061696	0.011188	0.0088205	0.0051121	0.010779
P050	0.014388	0.011673	0.0086181	0.011971	0.0087334	0.012284	0.00953	0.0090145	0.0091277	0.013138	0.005069	0.0099209	0.0049478	0.005159	0.013165	0.0080376	0.0115	0.0045571	0.0090391	0.0060376	0.0016075	0.0071497	0.0097836	0.0081832	0.011216	0.016032	0.011634	0.0091118	0.013789	0.011764	0.010993	0.0095152	0.011897	0.014672	0.0088938	0.0077597	0.012999	0.0091096	0.0080154	0.0041717	0.011065	0.0066823	0.014647	0.0047723	0.013844	0.015048	0.014049	0.0071527	0.014434
P051	0.010903	0.01238	0.0091272	0.011745	0.0039466	0.0067915	0.010162	0.0082609	0.0054684	0.010889	0.00092725	0.0087551	0.0053433	0.0031478	0.0069288	0.0034029	0.00829	0.0061907	0.0036447	0.0039249	0.00018523	0.0065553	0.006929	0.0062929	0.006684	0.01085	0.0085741	0.0067009	0.011312	0.0096894	0.010326	0.0073359	0.0082788	0.01229	0.0089923	0.0021406	0.0084673	0.0034746	0.0089264	0.0028472	0.0066469	0.0056649	0.0095871	0.0065764	0.0094989	0.011157	0.007828	0.0058045	0.0075928
P052	0.01183	0.0093343	0.0041142	0.0096533	0.0047281	0.0086086	0.0089678	0.0073351	0.0035947	0.0091346	0.0016666	0.0080413	0.0020096	0.0014868	0.0086452	0.0073313	0.0074762	0.002463	0.0032898	0.0047956	0.0012328	0.0046947	0.0047245	0.0063354	0.0085161	0.010342	0.0045581	0.0054693	0.012147	0.010188	0.010673	0.0087334	0.0086227	0.0090447	0.0090122	0.0011304	0.0075793	0.0029748	0.0039272	0.001212	0.0064925	0.0053192	0.0089222	0.0046464	0.0061642	0.012353	0.010906	0.0017162	0.011907
P053	0.010787	0.0096886	0.0025268	0.00938	0.0022033	0.0078201	0.0066134	0.0040438	0.0033735	0.010239	0.00046409	0.0092332	0.004227	0.0023565	0.0065723	0.0067972	0.0062551	0.0020949	0.0031967	0.0034435	0.00038955	0.0066189	0.0066873	0.0031883	0.0070139	0.0092433	0.0057413	0.0051078	0.010558	0.0083388	0.0092248	0.0057108	0.007705	0.0067724	0.0065856	0.005882	0.0059544	0.0038781	0.0065927	0	0.0057833	0.0025895	0.008073	0.0025099	0.0083551	0.011842	0.0117	0.004546	0.010186
[truncated: 41 more columns]

## Sheet: Nodal wei. local effic. adj. L
Nodal weighted local efficiency (adjusted for streamline length)
	NODE ID
ID (C=control, P=COPD patient)	PreCG (Left)	SFGdor (Left)	ORBsup (Left)	MFG (Left)	ORBmid (Left)	IFGoperc (Left)	IFGtriang (Left)	ORBinf (Left)	ROL (Left)	SMA (Left)	OLF (Left)	SFGmed (Left)	ORBsupmed (Left)	REC (Left)	INS (Left)	ACG (Left)	DCG (Left)	PCG (Left)	HC (Left)	PHG (Left)	AMYG (Left)	CAL (Left)	CUN (Left)	LING (Left)	SOG (Left)	MOG (Left)	IOG (Left)	FFG (Left)	PoCG (Left)	SPG (Left)	IPL (Left)	SMG (Left)	ANG (Left)	PCUN (Left)	PCL (Left)	CAUD (Left)	PUTA (Left)	PALL (Left)	THAL (Left)	HES (Left)	STG (Left)	TPOsup (Left)	MTG (Left)	TPOmid (Left)	ITG (Left)	PreCG (Right)	SFGdor (Right)	ORBsup (Right)	MFG (Right)
C001	0.01169	0.0088798	0.0061355	0.02225	0.0059491	0.023906	0.024688	0.0046855	0.0076157	0.011307	0	0.014799	0.0020334	0.00084785	0.0045209	0.014609	0.012052	0.003174	0.010209	0.0066483	0.00014461	0.0082344	0.0081634	0.0062917	0.015086	0.012634	0.010755	0.012399	0.010905	0.013125	0.020827	0.014698	0.0090718	0.0053425	0.0058704	0.00029473	0.0063425	0.005085	0.0086987	0	0.0071724	0.0022537	0.0097608	0.0059031	0.01246	0.025038	0.019208	0.0037185	0.037613
C002	0.010089	0.0080703	0.013003	0.010971	0.0073914	0.0080456	0.011048	0.014868	0.0040994	0.0044007	0.00037206	0.0062837	0.00052347	0.0034293	0.0050796	0.0036354	0.011954	0.0081584	0.0025486	0.0032417	1.8964e-05	0.0036352	0.0035074	0.0034316	0.0042619	0.0054603	0.010124	0.0069081	0.0058823	0.0053651	0.005746	0.0054271	0.0065034	0.0073974	0.0010666	0.0028243	0.0027236	0.0013362	0.0045874	0.001623	0.0029536	0.00068087	0.0067301	0.0037509	0.0087215	0.0096978	0.0053118	0.0013926	0.0091417
C003	0.011171	0.012405	0.0040115	0.020601	0.0022476	0.0085719	0.0096186	0.00337	0.0046376	0.0069501	0.00023161	0.0099012	0.0038718	0.00081416	0.0051213	0.0020288	0.0023756	0.0013471	0.001136	0.0036943	0	0.0027626	0.002983	0.0037727	0.0093884	0.0077798	0.010557	0.0070868	0.011695	0.01191	0.013729	0.013919	0.0091509	0.0038292	0.00662	0.00067479	0.0050359	0.0026558	0.0019171	0	0.00771	0.0011446	0.0085122	0.0015776	0.0099159	0.012338	0.0073865	0.0031062	0.026305
C004	0.014349	0.01782	0.0030373	0.015602	0.0043473	0.0072511	0.0038881	0.0053901	0.0046514	0.014111	0.0056948	0.013358	0.002161	0.0011216	0.0079085	0.0033577	0.0022843	0.0004055	0.0039864	0.0072023	0	0.0080467	0.019676	0.010058	0.015776	0.013925	0.0079005	0.0093635	0.012009	0.025266	0.017678	0.010443	0.012861	0.0080397	0.013165	0.0023706	0.0034814	0.00095471	0.0016971	0.00086026	0.0071001	0.0029543	0.0083986	0.0028063	0.0099401	0.013335	0.0052178	0.0021432	0.013605
C005	0.010657	0.011546	0.0032084	0.016355	0.0055477	0.006413	0.0050628	0.0041861	0.0029318	0.0060001	0.00041588	0.0072915	0.00707	0.0011387	0.0044776	0.0046107	0.0056192	0.003338	0.00047953	0.00062723	0	0.0027889	0.0047785	0.007607	0.0087905	0.0099444	0.0070311	0.0026266	0.0089364	0.010469	0.012823	0.010023	0.01253	0.0048092	0.0015739	0.0014485	0.0021427	0.0008969	0.00062975	0.00064154	0.005927	0.0056768	0.0083011	0.0019932	0.0084448	0.013951	0.014996	0.0025975	0.023502
C006	0.013459	0.027152	0.0080157	0.045818	0.0089437	0.0076465	0.017433	0.0078271	0.0099833	0.0040941	2.0705e-05	0.0093181	0.0014714	0.0014955	0.0073014	0.0043368	0.005597	0.0038865	0.0020532	0.0031315	0	0.0066486	0.0073644	0.0069051	0.0085259	0.013045	0.010612	0.0069743	0.02135	0.016674	0.026637	0.021999	0.017311	0.0072256	0.0022956	0.0021144	0.0039198	0.0018166	0.0021714	0.00017807	0.013184	0.0019574	0.014061	0.0030698	0.015006	0.0097046	0.013145	0.0066629	0.038465
C007	0.017176	0.02658	0.001758	0.029415	0.0025365	0.013201	0.014281	0.0060715	0.0067656	0.0090083	0.0025429	0.015929	0.00099404	0.0038889	0.0077475	0.0049251	0.0049692	0.002376	0.0031541	0.0051111	0.00061326	0.0015018	0.0026495	0.002758	0.0045783	0.0044576	0.0065154	0.0028683	0.018458	0.0087462	0.01946	0.016236	0.0054547	0.0038404	0.0066325	0.0017408	0.0022064	0.00091999	0.0018808	0.0013077	0.014756	0.0038277	0.010342	0.0060921	0.0075534	0.020886	0.012757	0.0061074	0.017903
C008	0.023053	0.02604	0.00423	0.028289	0.010117	0.016019	0.026914	0.012944	0.0071723	0.01946	0.00097482	0.007623	0.0024882	0.00087013	0.017883	0.0043225	0.0039869	0.0030191	0.0016581	0.0021177	0.00032512	0.007307	0.0020054	0.0062129	0.0042726	0.0077793	0.016383	0.0080371	0.023155	0.020072	0.026606	0.017638	0.016545	0.0079865	0.011858	0.0064535	0.0034522	0.0020849	0.0034177	0.0018756	0.015442	0.01269	0.010788	0.0014448	0.012821	0.017954	0.012441	0.0020877	0.018246
C009	0.011697	0.012209	0.0022246	0.015862	0.0032233	0.011454	0.007166	0.0022685	0.0070454	0.0050482	0	0.0071398	0.0021093	0.00092354	0.0026808	0.0056882	0.0055203	0.004942	0.0034227	0.0039178	0.00020021	0.0068071	0.004413	0.0086267	0.011821	0.01188	0.011124	0.0017599	0.0089147	0.005829	0.013084	0.014505	0.013053	0.0043546	0.0037206	0.0026028	0.0037744	0.0025272	0.0037142	0.0013333	0.0070569	0.0017706	0.011078	0.0018084	0.0087779	0.012133	0.017921	0.0026937	0.018973
C010	0.011781	0.01046	0.01141	0.01659	0.011014	0.0071975	0.011605	0.012006	0.0061778	0.005525	4.4913e-06	0.0092376	0.0050288	0.0055843	0.0056528	0.0026607	0.0039788	0.0022424	0.0017488	0.002692	0.00081663	0.01045	0.015527	0.011468	0.015683	0.0096256	0.0092676	0.010782	0.006994	0.0064778	0.0088568	0.0079461	0.0094724	0.0044521	0.0024771	0.00037936	0.0056536	0.0021652	0.0028349	0.0011749	0.0073017	0.0035543	0.0073337	0.012083	0.008124	0.0099013	0.0079585	0.0021273	0.013771
C011	0.015074	0.013306	0.0030534	0.018876	0.0027829	0.026106	0.0090607	0.0077413	0.0048669	0.0099554	0	0.013042	0.00043563	0.00044606	0.0027968	0.013756	0.0086582	0.0083022	0.0057414	0.0046965	0.0012611	0.00397	0.0059045	0.011515	0.0099627	0.012848	0.017579	0.014293	0.011327	0.010662	0.017587	0.010982	0.010018	0.0077586	0.0027066	0.0058483	0.0082729	0.0049246	0.0073885	0	0.013268	0.0032209	0.01272	0.0047632	0.012691	0.021362	0.034463	0.010901	0.026437
C012	0.012283	0.0095997	0.00436	0.022802	0.012306	0.0073739	0.017309	0.010353	0.0062023	0.0049758	1.0844e-05	0.0098391	0.0010096	0.0015692	0.0092482	0.0023538	0.0049503	0.0028158	0.001424	0.0048366	2.7659e-05	0.0061235	0.0065624	0.0041182	0.010704	0.016676	0.011625	0.0078265	0.0096959	0.017323	0.019994	0.010319	0.011698	0.0075119	0.0017096	0.0028144	0.0093735	0.0027477	0.0030671	0.0014985	0.0090087	0.0046808	0.012295	0.0012239	0.011035	0.021585	0.011072	0.013317	0.023266
C013	0.013652	0.012068	0.0026657	0.029677	0.0047998	0.0091943	0.0071617	0.0043062	0.006929	0.005784	0.00036547	0.0085856	0.006369	0.0021786	0.0057615	0.010548	0.0056615	0.0007895	0.0030339	0.0065108	0.0016444	0.0063714	0.0077298	0.0073406	0.0098914	0.01345	0.023418	0.011626	0.010277	0.0076459	0.02209	0.02275	0.022148	0.005287	0.0021299	0.0031399	0.005807	0.0029345	0.0034259	0.00080228	0.007811	0.0073156	0.012652	0.0030103	0.013201	0.011118	0.0091545	0.00812	0.016675
C014	0.022477	0.028652	0.0038328	0.031285	0.0015087	0.011828	0.022283	0.0077095	0.0078898	0.0091184	0.0010165	0.01985	0.0031339	0.0058358	0.0031729	0.0061935	0.0058918	0.0032476	0.00093856	0.0041506	0.00081186	0.0066257	0.0075093	0.0050257	0.0069281	0.0099979	0.0067097	0.0069864	0.0089804	0.014641	0.010051	0.011398	0.02435	0.0047383	0.0054289	0.0037653	0.005324	0.0023508	0.0030869	0.00051414	0.0070136	0.0041108	0.012039	0.0026308	0.015048	0.0096154	0.0092795	0.0019342	0.0099151
C015	0.017263	0.010403	0.0039991	0.021475	0.002677	0.01716	0.0093268	0.0023769	0.0029767	0.0080521	0.0017529	0.010566	0.0056745	0.0020135	0.0093348	0.0095712	0.0069958	0.0027651	0.0076053	0.0083805	0.00051144	0.0039946	0.013705	0.0094427	0.026541	0.022897	0.018913	0.018639	0.017398	0.012224	0.024379	0.03093	0.0223	0.0042849	0.0040215	0.0018628	0.0052008	0.0023126	0.0056318	0.0055052	0.0059199	0.0017237	0.016629	0.00021992	0.012118	0.015868	0.0087659	0.017065	0.01714
C016	0.013829	0.019262	0.0043017	0.027992	0.0070568	0.0085109	0.0060835	0.0051272	0.0055088	0.011019	0.00052756	0.018064	0.001445	0.0013191	0.0058835	0.0056767	0.0095564	0.0013726	0.0030236	0.006254	0	0.0040955	0.0074017	0.0078554	0.012691	0.018875	0.017965	0.010197	0.008428	0.017051	0.016347	0.012915	0.027376	0.0052276	0.00303	0.0015644	0.0059788	0.0032412	0.0033197	0.0015152	0.010366	0.0057242	0.01512	0.0023603	0.011117	0.015477	0.016394	0.0057022	0.045378
C017	0.010471	0.010554	0.0017928	0.019371	0.0030629	0.0050546	0.0059678	0.0037331	0.0042095	0.0080175	9.1659e-05	0.0086701	0.0050646	3.2525e-05	0.0036181	0.0037963	0.004992	0.00040645	0.0008427	0.0021857	0.00044162	0.002325	0.0028685	0.0023619	0.0029689	0.0036846	0.0052949	0.0028887	0.0070553	0.0038457	0.0075915	0.0094258	0.0096669	0.0029553	0.0029457	0.00073952	0.0030912	0.0013708	0.0030439	0.00084913	0.011381	0.00099493	0.0074941	0.0017467	0.0090641	0.011898	0.018573	0.0009019	0.013878
C018	0.015146	0.035652	0.0033938	0.031665	0.0028127	0.0084138	0.0081186	0.0030559	0.0031983	0.020139	0.00094875	0.02467	0.0019202	0.0020219	0.0036472	0.0027723	0.0039534	0.0070807	0.0031051	0.0015457	0.0016175	0.0036632	0.0074001	0.0021358	0.0070204	0.0044099	0.005492	0.0048721	0.023825	0.013229	0.02823	0.0043293	0.00721	0.003537	0.0059775	0.0094909	0.0020864	0.00075504	0.0027227	0.00057983	0.0033146	0.0019643	0.003932	0.0037449	0.0061721	0.014403	0.0082844	0.0021897	0.014641
C019	0.021606	0.037636	0.0028892	0.018747	0.0050696	0.013162	0.014042	0.0060441	0.00483	0.0072178	0.0073784	0.011244	0.0014134	0.0071689	0.010867	0.0048735	0.007995	0.0052038	0.00393	0.0045527	0	0.0048126	0.0074515	0.0044614	0.021345	0.01855	0.0073173	0.004581	0.028366	0.01412	0.027988	0.015786	0.012529	0.0069698	0.0083179	0.0072094	0.0049305	0.0030019	0.0048006	0.0056508	0.012913	0.004	0.014141	0.0042087	0.02106	0.013321	0.011977	0.003687	0.034685
C020	0.014002	0.014305	0.0035809	0.023773	0.0043495	0.0277	0.013913	0.0030692	0.0034173	0.0067225	0.00028371	0.012701	0.00852	0.00072259	0.0044096	0.012468	0.0060704	0.0046294	0.0020296	0.0015845	0.00025603	0.0093663	0.0072873	0.0054742	0.013588	0.015745	0.009863	0.0029522	0.014814	0.013267	0.025265	0.028617	0.020558	0.0045397	0.0025589	0.0031354	0.0070632	0.0053158	0.0089431	0.00088087	0.0074033	0.00070752	0.016111	0.0018236	0.011874	0.013148	0.014116	0.0018462	0.026705
C021	0.012717	0.021988	0.0046732	0.025777	0.0019306	0.013062	0.015136	0.0017605	0.0069856	0.0067843	0.0020474	0.019251	0.0034416	0.0027173	0.0067376	0.012546	0.0068632	0.0031656	0.0066187	0.0060731	8.0089e-06	0.0054546	0.0061553	0.011245	0.0069957	0.0096225	0.002073	0.0070033	0.02492	0.015166	0.028946	0.030539	0.015878	0.010585	0.005169	0.0050739	0.00556	0.0041093	0.00473	0.0018513	0.0091848	0.00095743	0.01604	0.0032303	0.0067137	0.010963	0.0095806	0.0010903	0.020527
C022	0.021077	0.0116	0.0034096	0.025474	0.0096608	0.021025	0.0141	0.006996	0.0077678	0.011507	0.00049944	0.0067648	0.0046292	0.0020703	0.0067784	0.0040196	0.0054849	0.0022537	0.0017225	0.0063915	0.00032338	0.0058462	0.0074864	0.007136	0.0186	0.022341	0.011548	0.01361	0.021195	0.028928	0.029139	0.017079	0.02922	0.0055758	0.0060395	0.0042125	0.0047141	0.0033327	0.0035432	0.00038599	0.0097419	0.0080629	0.017279	0.0026104	0.023068	0.019417	0.011425	0.0022684	0.022244
C023	0.0069189	0.006078	0.0027755	0.0096974	0.0060757	0.0059564	0.005047	0.0031355	0.0049229	0.0045252	0.00014876	0.0077623	0.0014975	0.00053926	0.0033164	0.0048985	0.0048796	0.0017972	0.0038279	0.0025873	0	0.0061041	0.0072579	0.0072209	0.015029	0.014807	0.007339	0.0085909	0.01028	0.015473	0.015143	0.016633	0.016641	0.010455	0.004291	0.0028282	0.0054852	0.002711	0.0034263	0.0028775	0.0045437	0.00029204	0.0073551	0.0013357	0.0069999	0.013461	0.0098964	0.0056315	0.014424
P024	0.014126	0.037083	0.0015102	0.033257	0.0021576	0.0041048	0.0065716	0.002484	0.00197	0.018431	0.0010235	0.021069	0.0010795	0.00083476	0.0062023	0.0024186	0.004244	0.0025622	0.0017071	0.0042002	1.3076e-05	0.0066538	0.0043684	0.0068483	0.0085357	0.0076203	0.0057585	0.0066915	0.011932	0.01573	0.014195	0.0062727	0.006488	0.0069565	0.0097012	0.00011934	0.0013051	2.9946e-05	0.00044012	0.00016303	0.0037348	0.0048899	0.0056423	0.0011063	0.0088017	0.010477	0.0072211	0.0015784	0.012261
P025	0.011952	0.029102	0.0076565	0.031615	0.0085586	0.016112	0.017792	0.014186	0.0058347	0.0067893	0.00010539	0.020516	0.017537	0.0025081	0.0098427	0.0024482	0.0058572	0.0038344	0.0026028	0.005033	0.0010025	0.011649	0.008307	0.0077496	0.014376	0.0097658	0.0081089	0.010485	0.0089005	0.0093628	0.010879	0.0096028	0.0046855	0.0075612	0.0021092	0.0022894	0.0048696	0.003325	0.002006	0.00026309	0.0030305	0.0038312	0.0030155	0.0010095	0.0095643	0.020489	0.021977	0.0043384	0.038931
P026	0.011697	0.0095398	0.0047104	0.011693	0.0036059	0.014297	0.0098837	0.0050177	0.012496	0.0091101	0.0010512	0.011201	0.0041935	0.0035116	0.0070815	0.013224	0.0086028	0.0061281	0.0049277	0.0066027	0	0.005617	0.0044128	0.0078089	0.0058336	0.01112	0.0073588	0.0072692	0.013392	0.017077	0.01721	0.018111	0.015521	0.0078049	0.014443	0.0022611	0.0064218	0.0038578	0.010034	0.0017019	0.0090442	0.0074847	0.012219	0.0049209	0.0091891	0.016813	0.02164	0.00096969	0.030442
P027	0.016159	0.0083135	0.0041283	0.014393	0.0073699	0.0052566	0.0062798	0.011933	0.0073795	0.0077689	4.8311e-05	0.011621	0.00041002	0.0012189	0.007152	0.0035721	0.0059988	0.0019905	0.0016526	0.0025174	0.0022182	0.0037366	0.0034381	0.0031055	0.0030726	0.0059357	0.012554	0.0067305	0.011291	0.003519	0.011579	0.014474	0.0092202	0.0026691	0.0048397	0.015033	0.0047114	0.0026816	0.0080515	0.00095609	0.0096646	0.003397	0.016046	0.0022493	0.012422	0.013551	0.02561	0.0014458	0.038378
P028	0.011178	0.0071761	0.0017599	0.010719	0.0017195	0.0072384	0.0075085	0.0040142	0.0034904	0.0094408	0.00039225	0.0086921	0.0013077	0.0012611	0.0048081	0.0089393	0.0072144	0.0024997	0.0028181	0.0043571	0	0.0039498	0.0020259	0.0047944	0.0057255	0.012175	0.009225	0.0032315	0.0081238	0.0059889	0.0092042	0.0083311	0.011316	0.0038667	0.0027907	0.00073552	0.001356	0.001439	0.0027511	0.00061668	0.0080921	0.0036701	0.0077108	0.0040996	0.0077282	0.011532	0.0098321	0.00096967	0.0097544
P029	0.01745	0.013772	0.0037177	0.017852	0.0080896	0.012958	0.011458	0.0098376	0.013314	0.0097161	0.0017156	0.0099445	0.0042085	0.0015145	0.011331	0.0042756	0.0072919	0.00099603	0.0051074	0.0061311	0.0010803	0.0051214	0.0060731	0.0035946	0.0087128	0.015954	0.022745	0.0064421	0.045638	0.013648	0.031227	0.017822	0.019023	0.0057928	0.0032039	0.0038139	0.0095606	0.0068749	0.0034052	0.0012818	0.013405	0.0068085	0.014816	0.0024093	0.012769	0.012089	0.012931	0.0041207	0.021829
P030	0.028771	0.038604	0.0085041	0.043993	0.0096018	0.014409	0.023493	0.0046278	0.0072209	0.02363	0.0017004	0.016183	0.001474	0.0034527	0.010546	0.0059566	0.0088142	0.005117	0.0028979	0.0074376	0.00040825	0.024715	0.023467	0.019126	0.013588	0.016926	0.013176	0.0095299	0.030288	0.02162	0.024429	0.029817	0.017253	0.0097176	0.017466	0.0088182	0.0061557	0.0030706	0.0023967	0.0012605	0.0078107	0.0036324	0.010339	0.0034434	0.016906	0.023233	0.025201	0.0014141	0.031197
P031	0.023095	0.016952	0.0036711	0.031788	0.0042573	0.012315	0.013325	0.00568	0.0060051	0.0037654	0.00032694	0.0075386	0.0012525	0.0017773	0.0056873	0.008214	0.0061805	0.0046966	0.001981	0.0054623	8.4861e-05	0.0063365	0.0075074	0.00659	0.0048845	0.012698	0.017811	0.0068479	0.02048	0.015133	0.020713	0.013488	0.0082021	0.0052662	0.0028073	0.0026539	0.0031642	0.0020512	0.0017533	0.00065439	0.0067211	0.0047359	0.0087379	0.0038075	0.017743	0.016481	0.010619	0.0023288	0.019306
P032	0.015583	0.015946	0.0033431	0.028122	0.0058037	0.0088691	0.016316	0.0020225	0.0088108	0.0081062	0.00085057	0.0066243	0.0042228	0.0021647	0.0038296	0.0070753	0.006983	0.0028694	0.00078583	0.0018883	0.00059893	0.0032858	0.0026209	0.0044214	0.0070693	0.012172	0.01195	0.0032028	0.011681	0.010335	0.015202	0.014067	0.011553	0.005369	0.0073233	0.0016122	0.011312	0.0023873	0.005296	0.00015617	0.012488	0.0033295	0.012573	0.0042818	0.0092496	0.0198	0.045339	0.00099304	0.021006
P033	0.015842	0.0084645	0.0049135	0.015061	0.0097328	0.012657	0.0064248	0.0049781	0.0020489	0.0039961	0.00024336	0.0077891	0.0023827	0.00094662	0.0059633	0.0045351	0.0066802	0.0035904	0.0027189	0.0055733	0	0.010484	0.0046084	0.0087208	0.014972	0.011703	0.027759	0.011583	0.019158	0.012203	0.017379	0.02382	0.018381	0.0039964	0.0036975	0.0046476	0.0048106	0.0027736	0.0039506	0.0056404	0.020429	0.0037038	0.013395	0.0013241	0.01783	0.013312	0.0057082	0.0019391	0.024716
P034	0.0096289	0.010107	0.0041597	0.01675	0.0058201	0.01578	0.0076328	0.004419	0.0044664	0.0096053	0.00037901	0.0043561	0.0032896	0.001247	0.0021092	0.0041529	0.0073745	0.0086865	0.0018862	0.0024506	0.00017496	0.0074983	0.0051788	0.0041164	0.012019	0.010351	0.0094511	0.0052685	0.011142	0.0077143	0.016748	0.016757	0.021918	0.0066467	0.011658	0.0017355	0.0068009	0.0025606	0.0053934	0.0014204	0.0088386	0.0018093	0.0084071	0.0010627	0.0096317	0.013067	0.015467	0.0039152	0.02366
P035	0.012053	0.017222	0.0031634	0.013525	0.0040431	0.0071656	0.0037889	0.0042494	0.00054939	0.0052013	0.0020293	0.0062038	0.00025561	0.0011754	0.0027994	0.0010032	0.0017151	0.0043168	0.0017202	0.0014498	0.00017545	0.0027931	0.0035845	0.0010366	0.0082131	0.0067027	0.0047544	0.0036103	0.009492	0.010068	0.011687	0.008025	0.010714	0.0047294	0.0051603	0.0077066	0.0012767	0.00060346	0.0024036	0.00092785	0.006748	0.0026342	0.0079641	0.0021291	0.0051415	0.010413	0.0094704	0.00020205	0.019592
P036	0.016207	0.015456	0.0026686	0.016377	0.012211	0.022143	0.013442	0.011347	0.0091879	0.011503	0.0010865	0.0072123	0.001993	0.0042174	0.0082183	0.023714	0.014583	0.0017833	0.0077681	0.0032269	9.5138e-05	0.0051672	0.0031606	0.0046253	0.0060747	0.011354	0.018146	0.0047508	0.0098755	0.0085859	0.010339	0.014268	0.010092	0.0086666	0.001726	0.013674	0.0092255	0.0044333	0.012339	0.021083	0.013068	0.0038306	0.01332	0.0037691	0.0099895	0.020077	0.028213	0.0057715	0.028904
P037	0.0085997	0.0070771	0.0014832	0.0088467	0.001288	0.0066623	0.0051281	0.004046	0.0031242	0.0055924	5.4105e-05	0.0055249	0.0012189	0.0011011	0.0023108	0.0049812	0.0093844	0.0030213	0.0023162	0.0050503	0.0005754	0.0085101	0.0087039	0.0063219	0.0067014	0.0071833	0.0087459	0.004884	0.012976	0.0086284	0.014288	0.0070616	0.00235	0.0049289	0.00070051	0.0065696	0.0048353	0.0017601	0.0058231	0	0.0035036	0.00080646	0.0033356	0.0031575	0.0064087	0.014022	0.0092363	0.0036281	0.015886
P038	0.015067	0.023247	0.0019588	0.027143	0.0022818	0.0060377	0.015063	0.0050694	0.0014672	0.0074523	0.0016631	0.0060163	0.00081647	0.00074604	0.0059327	0.0018862	0.0032898	0.0017374	0.00067433	0.0039387	0.00074165	0.0118	0.0082389	0.0049605	0.0053442	0.0066609	0.0098346	0.0035125	0.01395	0.013895	0.01941	0.0066486	0.0060935	0.0032461	0.0069727	0.00048944	0.0022775	0.00074958	0.00091642	0	0.0037973	0.0023543	0.003491	0.0020322	0.010067	0.012626	0.006445	0.001715	0.013946
P039	0.018702	0.017445	0.012924	0.026731	0.0085664	0.013558	0.015349	0.0095852	0.0033451	0.0068568	0.00020005	0.0072195	0.0014721	0.0018012	0.0050334	0.0021999	0.0029706	0.0027108	0.0029676	0.0041761	0	0.0054959	0.0057787	0.0081421	0.013768	0.013953	0.01444	0.0070069	0.0095653	0.0098874	0.018141	0.011578	0.017097	0.0029212	0.0036648	0.0023497	0.0068481	0.0021453	0.0035811	0.0042852	0.005695	0.0030011	0.010853	0.0024978	0.010261	0.018605	0.027915	0.001867	0.025654
P040	0.014592	0.01535	0.0013266	0.026906	0.0032578	0.010626	0.0054822	0.0019858	0.0077395	0.0042131	0	0.0078406	0.0015502	5.3545e-05	0.0056208	0.0070652	0.005788	0.0011759	0.0020064	0.0007937	2.7265e-05	0.0046952	0.0015933	0.0075805	0.009549	0.0087136	0.010935	0.0057252	0.010231	0.0089998	0.013749	0.012381	0.011849	0.003476	0.0024268	0.0020123	0.0042337	0.0018498	0.002938	0	0.0061039	0.0016293	0.0098773	0.00092129	0.010014	0.0099399	0.0087781	0.00071975	0.016157
P041	0.01801	0.004053	0.0063491	0.01814	0.01052	0.019906	0.015593	0.0092789	0.0068381	0.0028508	0.00052051	0.0037964	0.0050505	0.001676	0.0082217	0.012317	0.01338	0.0017956	0.0035912	0.0050776	0.00087041	0.013595	0.0073889	0.0021892	0.0039453	0.0098281	0.012425	0.0084465	0.013356	0.0073165	0.016031	0.015259	0.013507	0.0045603	0.0057278	0.0021632	0.0060385	0.0044785	0.0026217	0	0.009785	0.0028315	0.0074072	0.0025866	0.010134	0.017976	0.0096329	0.0027166	0.032876
P042	0.010498	0.0095877	0.0048477	0.01431	0.002496	0.017714	0.011061	0.009649	0.0069177	0.0071818	0.00016413	0.0083612	0.0018905	0.0034018	0.005746	0.004145	0.0077241	0.0058474	0.00089203	0.0041346	2.3503e-05	0.0048606	0.0041814	0.0054946	0.0046275	0.0049256	0.005347	0.0030315	0.0059106	0.0090163	0.011861	0.014489	0.010037	0.0052635	0.0080718	0.0011574	0.0025323	0.0017438	0.003648	0.001521	0.01005	0.0020303	0.0076607	0.00096251	0.0073514	0.021911	0.016394	0.003146	0.023894
P043	0.013277	0.0043747	0.0019786	0.013332	0.0040819	0.0094222	0.0059559	0.0063301	0.0027317	0.0052323	0.00040082	0.0076982	0.001931	0.0021632	0.0054391	0.0062161	0.0039108	0.0014996	0.00078364	0.0034131	0	0.0037178	0.0065807	0.0030794	0.0023061	0.0082962	0.011658	0.0074189	0.01572	0.0098514	0.014247	0.016392	0.01274	0.005324	0.0010255	0.0013193	0.0056891	0.0024319	0.0025715	0.00043249	0.0097111	0.0024958	0.013132	0.0019964	0.011527	0.021746	0.0049646	0.00037234	0.016338
P044	0.014821	0.014816	0.0033053	0.019302	0.00075399	0.0080758	0.013396	0.0046255	0.00043452	0.012222	0.00060381	0.0055511	0.0011461	0.0016869	0.010923	0.0049232	0.0089845	0.0029394	0.00067069	0.0057095	0	0.0050983	0.0042491	0.0061465	0.0088635	0.0066558	0.007674	0.0034704	0.022489	0.017616	0.025142	0.01179	0.0088457	0.00742	0.010341	0.015766	0.0038099	0.00020083	0.012698	0.00024319	0.0072286	0.0015996	0.01025	0.0007681	0.0070013	0.012451	0.011659	0.0021999	0.019752
P045	0.033958	0.013204	0.0028449	0.014292	0.0055281	0.0091235	0.004888	0.0036241	0.014608	0.017023	0.0031543	0.0096777	0.0066866	0.0032626	0.0051584	0.0084243	0.013352	0.00029525	0.0010687	0.0016907	0.0010434	0.0068327	0.0022951	0.0030327	0.0047326	0.0096899	0.013421	0.0053855	0.024524	0.012473	0.015404	0.016854	0.015715	0.0081836	0.014626	0.0008963	0.0062444	0.0014293	0.01999	4.6499e-05	0.015418	0.003832	0.017673	0.001982	0.010799	0.021642	0.029242	0.00358	0.033502
P046	0.010661	0.005125	0.0014506	0.018649	0.0049535	0.01173	0.0074597	0.0046161	0.0072509	0.005638	0.001013	0.009875	0.00030436	0.00039287	0.0041283	0.009174	0.0061603	0.0033343	0.0031362	0.0014479	0	0.0061602	0.003845	0.0075769	0.015899	0.014827	0.019583	0.0067159	0.013488	0.012013	0.019856	0.015585	0.016442	0.0036821	0.0045982	0.0020346	0.0065596	0.0009509	0.0045079	0.0020981	0.0076389	0.0018675	0.012024	0.0049629	0.010538	0.01596	0.018086	0.0095387	0.016585
P047	0.028375	0.014557	0.017168	0.029871	0.016633	0.02894	0.021653	0.019809	0.0020717	0.0055828	0.0011659	0.0050994	0.0017314	0.0010134	0.010777	0.0049319	0.0086242	0.0015885	0.0031365	0.0036005	0.0011439	0.005315	0.005657	0.0046594	0.0077094	0.0077319	0.0064469	0.0049861	0.022873	0.0096391	0.022045	0.022958	0.0084084	0.0053932	0.00034955	0.0014389	0.0085845	0.0031121	0.0032873	0.00090104	0.012436	0.0017247	0.016089	0.0052041	0.019093	0.017349	0.01106	0.0028038	0.017392
P048	0.0097349	0.012292	0.002916	0.014936	0.0069426	0.010937	0.0055433	0.0038239	0.0032923	0.0055822	0.00079649	0.0067612	0.0022533	0.0014843	0.005707	0.0065128	0.0058456	0.0017207	0.0018238	0.0021328	0	0.0020292	0.0025319	0.0036522	0.0031248	0.0050032	0.0064364	0.0051606	0.012982	0.0063681	0.013591	0.014174	0.012858	0.0030726	0.00064126	0.0010937	0.005123	0.0019289	0.0019584	0.0027306	0.011244	0.0024496	0.012202	0.0015502	0.0057814	0.012492	0.0060407	0.0041954	0.017452
P049	0.0093201	0.011663	0.0052605	0.022668	0.0079214	0.0091266	0.0085988	0.0059877	0.0056895	0.0032097	4.5999e-06	0.014142	0.00096795	0.00097179	0.004343	0.0074346	0.0053313	0.001756	0.0018395	0.0021047	0.00020665	0.0084168	0.0037409	0.0063704	0.0045961	0.012527	0.012285	0.0082319	0.012157	0.012705	0.020699	0.013977	0.025147	0.0039997	0.0038399	0.0039099	0.0042083	0.0015656	0.0037986	0.001475	0.0037502	0.0044588	0.010462	0.005012	0.0090917	0.015645	0.025606	0.0038581	0.018197
P050	0.023482	0.022158	0.0047333	0.031585	0.011515	0.03192	0.024165	0.010617	0.015954	0.0092846	0.0047303	0.0065843	0.0028253	0.0059215	0.013034	0.0026045	0.007524	0.0056079	0.002657	0.0071772	8.8685e-05	0.011824	0.012856	0.016222	0.019601	0.021621	0.023285	0.016675	0.016557	0.017306	0.019389	0.02053	0.018938	0.010597	0.011838	0.0013356	0.011601	0.0058513	0.01162	0.00028455	0.013299	0.006083	0.015543	0.0012653	0.017603	0.021958	0.013137	0.015496	0.032511
P051	0.0056656	0.014417	0.0027362	0.036048	0.0065764	0.0038288	0.0088242	0.0054569	0.0062638	0.0088222	0.00027595	0.0079456	0.0012096	0.0010853	0.0069284	0.0033947	0.0090252	0.0095354	0.0017974	0.0038596	0	0.0061551	0.0042571	0.0098168	0.0073966	0.015962	0.026867	0.011103	0.015621	0.009954	0.020192	0.016795	0.006856	0.0058166	0.0048417	0.0014163	0.0044279	0.0042301	0.004905	0.0044475	0.0079502	0.0068323	0.0089301	0.0055537	0.013431	0.012077	0.0073936	0.004251	0.014397
P052	0.016294	0.011436	0.0033275	0.016226	0.0053154	0.015269	0.019998	0.0056181	0.003482	0.0072801	0.0020401	0.0074974	0.00159	0.0011633	0.0056033	0.0029043	0.0052226	0.0013948	0.0029485	0.0027634	0.00012754	0.0039198	0.0091232	0.0067624	0.0124	0.017055	0.0073114	0.0093886	0.016039	0.023147	0.026733	0.016395	0.022604	0.0088007	0.0066887	0.0011015	0.005425	0.0018516	0.0029558	0.0023505	0.0076899	0.0016371	0.010986	0.0022072	0.0077072	0.013902	0.011676	0.002754	0.022536
P053	0.014882	0.02203	0.0024662	0.023291	0.0030048	0.0047391	0.018007	0.0031131	0.0017018	0.012247	0	0.0060354	0.0012821	0.00096555	0.004665	0.0024032	0.0092023	0.0019533	0.0018126	0.0018525	0	0.0073269	0.0078239	0.0028261	0.0080745	0.0061245	0.0064807	0.0037788	0.010435	0.0084698	0.018212	0.014697	0.01885	0.0061031	0.0063017	0.004612	0.004339	0.0070669	0.004679	0	0.010555	0.0016488	0.012781	0.0010482	0.0093412	0.012667	0.019496	0.0013533	0.02678
[truncated: 41 more columns]

## Sheet: Nodal wei. bet. cent. adj. L
Nodal weighted betweenness centrality (adjusted for streamline length)
	NODE ID
ID (C=control, P=COPD patient)	PreCG (Left)	SFGdor (Left)	ORBsup (Left)	MFG (Left)	ORBmid (Left)	IFGoperc (Left)	IFGtriang (Left)	ORBinf (Left)	ROL (Left)	SMA (Left)	OLF (Left)	SFGmed (Left)	ORBsupmed (Left)	REC (Left)	INS (Left)	ACG (Left)	DCG (Left)	PCG (Left)	HC (Left)	PHG (Left)	AMYG (Left)	CAL (Left)	CUN (Left)	LING (Left)	SOG (Left)	MOG (Left)	IOG (Left)	FFG (Left)	PoCG (Left)	SPG (Left)	IPL (Left)	SMG (Left)	ANG (Left)	PCUN (Left)	PCL (Left)	CAUD (Left)	PUTA (Left)	PALL (Left)	THAL (Left)	HES (Left)	STG (Left)	TPOsup (Left)	MTG (Left)	TPOmid (Left)	ITG (Left)	PreCG (Right)	SFGdor (Right)	ORBsup (Right)	MFG (Right)
C001	213.34	440.32	18.759	46.196	0	0	0	0	0	0.5239	0	41.063	0	13.997	3.5913	18.915	53.848	0.74783	8.3951	0	0	74.174	7.0642	7.0515	2.3069	36.09	0	0	195.31	51.507	26.875	1.3013	0	73.764	0	0	4.487	0	120.35	0	47.806	3.3462	16.9	29.845	48.419	130.54	13.271	6.6121	49.323
C002	176.03	1.6562	0	137.6	53.839	0	39.605	25.73	20.508	67.127	0	257.06	5.5263	13.182	91.573	90.081	0	0	0.28308	14.082	0	23.263	1.6689	0.65488	61.055	258.79	0.58305	0	113.99	264.97	43.26	0	5.1545	62.551	0	0.41405	0	0	89.042	0	27.813	17.217	53.189	29.748	8.5514	267.84	241.72	57.181	235.11
C003	92.701	103.69	9.6921	0.0507	0	0	32.613	13.068	0	235.55	0	41.528	0.09295	9.9668	79.367	21.002	176.96	0	8.0529	1.3013	0	0	37.907	27.327	0	217.29	33.825	16.08	105.5	8.5091	10.233	26.546	0	246.85	39.93	0	57.764	0	2.2055	0	8.205	29.643	188.99	12.202	0.2366	200.66	147.11	8.1669	141.66
C004	126.55	44.071	114.99	107.1	30.897	0	24.818	27.429	0	6.177	0	46.648	0	7.1614	170.84	43.272	0.18168	0	23.968	0	0	0	0	0	0	203.2	0	0.29998	25.603	5.9953	64.74	0	0	418.47	92.43	0	129.85	0.70135	0	0	25.287	13.757	139.3	0	50.328	3.68	194.94	0	71.255
C005	188.05	9.7175	57.232	53.041	0	0	2.0027	35.862	0	256.11	0	1.0901	0	0.85767	109.85	11.255	25.24	0	3.9081	28.291	0	0	68.301	0	0	167.39	0	46.255	200.86	13.664	170.65	0	0	159.81	0	0	11.036	0	0	0	30.838	9.2612	187.94	25.967	93.901	136.08	91.159	22.79	81.483
C006	114.1	12.603	40.281	65.264	1.39	0	118.84	45.524	0	74.643	0	128.82	0	0	114.05	0.78585	19.38	0	0.64643	0	0	31.273	0.26618	38.612	31.442	183.32	0	22.126	87.673	70.11	0	0	0	365.08	0	0.55348	104.64	0	21.755	0	0	21.611	128.67	1.5675	13.9	117.99	105.52	7.5501	85.337
C007	173.42	0.8112	32.494	324.51	0	0	92.092	24.687	0	60.033	10.562	332.54	0	0	87.2	19.401	37.936	0.43095	2.6829	33.209	0	0	0	17.162	0	122.9	24.556	0.4056	0	97.057	220.35	0	0	112.09	0	0.92105	51.866	1.1999	26.115	0	58.639	49.027	169.74	5.2432	60.025	20.445	340.1	0	65.94
C008	161.42	404.81	45.36	372.9	12.65	0	0.4056	56.873	0	33.361	0	468.29	0	0	320.91	25.27	0	0	12.658	0	1.39	1.4956	0	2.2435	0	56.759	6.3797	26.934	153.58	42.432	15.489	42.25	0.02535	208.08	60.261	0	42.956	0	7.7317	0	0	17.09	40.315	1.2168	4.1827	65.361	436.68	0	83.317
C009	195.25	7.5923	21.763	197.53	0	0	117.57	7.9092	0	46.729	0	39.829	0	0.23237	1.4999	22.418	16.11	0.04225	0	2.0618	0	25.223	5.9277	0	0	125.73	0	0	129.3	9.9288	12.003	23.499	0	325.62	0	0	0.0845	0	107.07	0	67.241	17.441	137.01	0	36.297	254.29	0	24.585	272.72
C010	89.308	56.247	0	47.155	0	15.007	16.655	0.0507	0	84.753	0	0	36.956	0	166.47	28.219	343.58	0	39.977	0	0	24.716	0.59995	24.42	0.3718	244.06	19.849	0.29997	60.337	367.07	117.13	15.358	7.3388	181.73	3.6504	0	16.042	0	50.172	0	16.731	17.466	173.46	0	5.1672	143.95	77.415	19.304	84.754
C011	191.8	114.25	12.645	14.221	0	14.982	283.68	1.3562	0	20.276	0	18.801	0	26.178	21.471	0	0	0	3.8194	0	0	34.818	39.483	47.481	4.7362	142.21	0	0	181.4	184.06	42.199	0	0	251.02	3.2364	62.348	8.9866	0	52.876	0	19.494	0	49.204	0	90.669	120.07	0.0169	0	67.085
C012	140.71	261.72	44.468	126.96	9.1852	0	0.8957	1.4872	0	56.218	0	114.49	0	0	48.452	45	12.734	0	19.591	0	0	13.486	30.069	0	5.4587	152.42	0.02535	1.1577	146.68	138.74	11.006	0	0	254.13	0	0	147.4	0	28.705	0	0	0.0338	104.6	14.466	23.195	43.158	34.315	43.978	119.32
C013	141.31	198.13	17.851	118.93	56.522	0	22.992	83.08	0	21.091	0	231.96	0	0.84922	66.561	16.942	72.176	0	36.766	0	0	26.491	9.6203	8.7458	42.85	191.92	0	7.3473	186.68	112.48	158.16	0.0676	0	266.36	0	0	0	0	15.899	0	23.018	2.8899	76.071	1.7618	55.195	76.227	18.552	0	38.578
C014	54.71	16.338	22.333	7.6979	0	36.221	57.997	0.0338	0	264.53	0	5.9784	2.9533	0	86.896	46.665	69.501	0	14.686	0	0	0	57.692	14.255	16.858	50.493	0	7.4994	30.75	36.618	16.82	0	0	300.77	23.753	0	56.674	0	36.838	0	92.705	0	175.56	57.033	8.826	127.48	242.43	8.3993	0
C015	221.64	226.47	19.891	43.087	0	21.167	32.794	0	0	75.404	0	134.5	0	0	93.44	59.872	24.56	0	0	0	16.646	0.22393	12.388	10.626	2.8519	79.147	0	0	174.19	163.72	265.49	0	0	246.84	0.47743	0	23.901	0	14.956	0	23.584	44.303	196.9	0	93.685	185.57	147.23	0	218.77
C016	161.01	62.669	82.81	100.5	0	0	177.54	12.016	18.556	134.16	0	60.299	0	4.1321	38.883	16.477	0	0	0	14.162	0	20.918	2.2688	0	43.687	56.04	0	12.92	188.31	13.621	23.111	1.0056	0	218.46	0	0	0	0	37.763	0	19.727	9.295	232.3	17.965	75.754	240.62	299.55	8.45	216.6
C017	142.49	219.84	17.563	0	37.653	7.1572	119.61	0.48165	3.6757	29.63	0	61.313	65.673	2.4759	23.145	14.572	86.773	2.1294	0	0	0	9.6119	0	0	97.424	100.47	44.092	16.579	135.59	142.81	104.52	58.943	12.743	78.23	0	11.281	6.6375	0	79.029	0	14.437	0	30.065	0.21125	4.4405	148.05	15.223	18.844	169.25
C018	83.752	40.497	56.581	67.917	0	6.0629	10.862	24.594	0	0	0	31.747	62.695	1.1407	90.411	62.762	0	1.1619	2.6744	5.539	0	19.224	57.397	1.0858	73.536	242.38	1.3309	0.22393	4.3095	133.56	73.84	0	36.572	62.306	84.2	0	48.288	3.3378	36.627	0	58.398	56.83	327.7	17.077	15.227	137.17	290.25	38.477	0
C019	61.199	0	76.785	188.42	0	0	63.307	0	0	81.927	3.2026	125.56	0	0	154.5	6.629	3.211	0	29.799	1.1534	0	0.67178	9.7682	0.46475	0	41.764	8.4162	19.465	0.0676	18.028	62.505	0	0	432.15	31.954	9.4218	117.54	15.383	28.164	0	47.388	65.851	115.92	0	6.8276	206.04	239.68	3.549	147.34
C020	191	278.33	61.136	207.45	0	0	45.41	0.58305	0	13.258	10.039	21.602	0	29.068	71.711	53.691	32.047	0	0.91682	0	0	0	0	0	0	159.3	0	0	178.13	86.667	81.673	0	0	297.28	11.213	14.568	19.203	0	47.274	0	17.39	0.43095	140.83	1.4576	25.185	187.76	55.618	0.9126	58.457
C021	315.76	398.93	10.296	286.95	0	0	105.3	0	0	4.4067	0	46.462	0	2.2519	54.722	44.591	213.45	10.719	0.65065	15.502	0	27.213	84.204	13.841	21.978	125.03	0	5.1207	259.48	0	125.32	14.703	0	133.12	21.34	24.471	41.992	0	2.29	0	0	3.3462	166.74	0	37.645	52.965	98.768	0	125.72
C022	65.88	62.851	10.871	50.485	0	25.054	48.038	113.44	0	111.2	0	50.354	39.271	0	292.94	16.216	25.236	0	0.0338	0	0	3.0336	10.778	51.19	11.948	71.741	0	1.9435	163.98	68.077	0	14.285	0	449.59	24.763	0.56193	0.24927	0	38.95	0	0	0	73.418	34.839	5.615	225.31	91.953	0	115.76
C023	153.33	109.23	58.402	87.508	0	0.32955	8.526	22.87	4.2588	368.85	0	0	0	0	38.287	55.985	0	0	153.73	0	0	9.4302	1.6478	26.934	0	109.14	9.726	0	125.94	50.996	79.341	0	40.302	56.045	0	0.00845	159.41	0	172	0	29.36	0	152.45	10.782	63.785	85.768	128.82	0	131.49
P024	117.05	0	34.345	74.842	6.9797	7.3262	27.361	0	0	138.4	0	89.169	0	0	31.497	35.182	81.614	13.871	0	0	0	6.2065	0	17.965	17.458	84.661	45.668	88.455	83.359	18.459	36.487	73.781	0	49.471	28.907	0	6.3417	0	17.441	0	33.783	89.24	313.92	38.583	103.4	124.62	110.2	37.193	156.58
P025	218.37	0	0.81543	271.18	17.035	0.0507	376.84	26.187	0	338.15	0.16478	39.876	0	0	113.52	0	152.45	0	17.821	1.3182	0	68.517	82.126	0	48.304	76.464	0	2.8941	231.76	39.69	74.791	22.638	61.389	90.711	102.9	10.841	102.3	0	46.26	0	85.142	26.034	104.6	9.2697	53.877	21.873	337.13	19.727	0.0676
P026	26.985	210.23	25.168	74.047	0	26.056	10.022	32.08	1.0098	0.49855	0	32.085	0	0.20703	31.295	0	82.409	0	0.2366	0.0169	0	10.934	14.031	0	0.58727	33.445	0	0.5408	85.869	60.451	18.721	3.9123	0	546.51	140.86	15.151	27.45	0	51.27	0	24.057	2.3744	220.44	0	103.74	50.911	12.476	0	2.1421
P027	103.61	204.76	0	117.19	23.166	13.098	71.533	0.0169	0	67.482	0	30.517	0	1.2844	75.687	36.711	29.182	0	0	1.7872	0	49.34	0	0	83	218.28	0.95485	12.523	134.43	143.42	116.71	0	6.2319	19.236	0	0	0	0	111.98	0	66.911	37.712	110.94	0	9.4682	186.77	0	24.674	301.18
P028	166.84	127.27	87.445	137.05	0	0	0.169	89.946	0	39.174	0	171.19	0	15.624	65.948	0.16478	0	11.395	0	0	0	15.654	0	5.4629	27.074	127.09	0.9971	0	89.612	103.37	40.788	5.3489	0	362.06	4.6391	0	19.743	0	0.48165	0	98.265	15.954	245.17	0	42.03	158.23	173.17	0	172.09
P029	253.37	44.341	85.704	75.97	0	0	75.551	1.0647	0	352.92	0.48165	42.47	0	0.70558	27.099	2.8012	2.0491	0	2.066	0	0	0	75.902	0	0.90415	124.29	0	50.953	10.402	28.299	227.59	34.108	0	121.23	0	0	304.77	15.717	29.871	0	8.4246	21.095	253.32	21.121	147.9	138.48	340.18	0	107.1
P030	226.88	119.18	43.978	103.09	0	65.741	7.7318	0.51545	0	8.2599	0	125.31	0	13.355	19.422	100.46	10.301	0	2.8899	9.6795	0	12.933	37.188	9.8696	0.87458	261.52	0	34.311	93.132	97.843	102.25	13.672	0	295.61	197.17	0	76.367	10.647	24.767	0	14.416	29.03	151.11	18.383	57.671	208.27	80.334	7.5205	69.979
P031	66.176	102.38	114.15	83.444	0	72.04	63.303	0	0	29.854	0	167.43	0	0.7774	58.077	5.1799	34.425	0	0	0	0	12.214	5.0447	0.51545	0	92.582	0	25.139	113.66	68.369	76.587	0	11.526	253.83	0	0	92.849	1.2717	19.122	0	59.184	9.595	110.77	0	43.851	71.284	133.22	66.514	40.256
P032	119.23	194.22	29.74	133.34	0	5.9995	73.853	18.683	0	35.41	0	127	0	4.8207	25.781	7.267	146	3.3716	0	0	0	10.03	15.485	8.7331	48.803	112.08	101.95	15.109	87.711	183.66	14.652	0.94217	11.255	174.18	0	30.124	50.223	0	247.48	0	70.198	2.9322	39.639	5.4714	36.111	73	0	5.9868	133.87
P033	121.08	117.49	152.81	104.9	28.958	0.7943	5.4714	63.278	0	119.55	0	22.845	0	0	67.811	111.35	9.5654	1.4957	0	0	0	2.1928	76.789	0.7267	38.274	227.15	31.565	60.422	19.583	13.837	17.065	6.6206	0	187.05	0.72247	0.8619	27.936	6.4727	49.728	0	0	24.75	284.06	22.452	7.6219	151.18	181.64	21.091	162.81
P034	48.33	62.002	103.18	0	0	17.141	47.328	55.09	0	82.159	0	45.444	0	0	0	14.441	27.539	0	27.298	0.68023	0	12.531	34.73	0	0	69.535	0	10.229	49.961	73.354	31.016	0	0	242.16	9.1345	0	29.452	0	163.31	0	20.635	13.017	221.7	0	31.958	83.211	0	0.4901	151.75
P035	116.75	22.059	1.9435	147	22.325	80.013	16.592	26.072	0	0	22.164	138.12	18.751	0	61.275	14.082	274.52	0	0	0.23237	0	0	45.905	0	49.133	428.85	0	0.83232	139.1	108.9	4.6179	7.2924	8.0444	291.66	16.338	0	5.9277	0	41.511	0	22.164	43.915	165.82	31.244	24.725	59.082	115.59	0	32.748
P036	295.42	371.73	89.173	304.65	0	0	0	6.0375	96.681	0	0	14.107	0	8.6148	31.506	42.858	54.587	0	55.111	0	0	3.3166	3.0124	0	27.64	31.075	0	41.308	215.75	27.61	43.632	0.56615	0	0	0	0	0	0	99.503	0	4.2081	0	52.889	2.1632	79.7	97.162	0	0	138.14
P037	138.8	132.03	11.027	129.85	0	0	2.8012	0.23238	38.807	0	0	104.34	0.41405	33.158	23.288	4.3011	64.237	0	2.066	0.0338	0	0	40.966	37.341	13.782	162.2	54.481	36.263	142.39	104.86	0	33.137	5.5728	103.85	0	0	92.675	0	163.47	0	16.537	9.3668	31.827	69.26	77.613	68.846	91.471	47.755	7.4022
P038	82.392	45.524	84.056	80.051	0	23.238	21.142	108.69	0	371.14	0	38.866	0	0	191.76	59.019	1.183	0	0	0	0	0	45.951	35.448	3.9208	95.21	23.381	16.325	87.952	137.19	42.064	0.5577	121.85	205.45	23.022	0	71.166	0	2.29	0	19.038	19.967	51.224	0	46.01	125.26	399.4	6.6628	14.483
P039	280.3	75.45	0	22.659	0	22.473	0	24.687	0	269.61	0	57.714	0	12.945	0.67178	41.675	80.955	32.093	69.704	0	0	64.423	18.315	10.144	0	28.155	0	46.982	217.43	16.608	142.94	0	0	43.302	12.269	15.21	50.417	0	500.24	0	52.546	37.822	166.46	19.887	30.031	419.44	47.569	21.315	55.829
P040	216.86	113.23	36.55	45.292	6.1389	9.9203	59.889	15.747	0	77.296	0	88.607	0	0	47.083	29.875	12.426	0	4.7278	0	0	1.2506	0	3.342	0	68.635	0	23.221	132.03	0	95.874	0	0	274.61	8.2726	0	65.754	0.53235	17.914	0	118.44	12.088	166.36	5.5094	71.36	69.628	55.728	44.379	155.72
P041	100.58	115.83	0	183.49	0	19.207	135.11	94.56	0	0.507	0	129.91	3.3082	15.586	132.39	7.436	20.153	0	38.232	0	0	14.699	1.2633	0	9.126	54.426	18.987	24.919	144.14	200.58	40.966	17.58	82.147	99.241	4.9179	0	225.07	0	344.69	0	36.546	0	101.83	49.952	72.624	135.2	104.97	13.609	70.49
P042	181.81	200.73	19.515	69.011	1.2295	4.3349	33.099	0	0	47.227	0	99.478	1.0394	10.415	43.116	60.941	40.97	0	0	18.822	0	0.5915	1.0055	0.0169	102.87	74.377	1.6985	11.64	154.15	62.12	14.542	13.955	3.5617	120.21	0	28.417	25.502	3.5025	152.51	0	56.792	0.62108	109.61	0	24.011	140.22	92.908	50.261	0
P043	91.987	179.03	12.992	171	21.514	0	93.508	20.288	0	0	0.7098	157.62	0	26.322	1.7449	0	27.906	0	0	2.9448	0	7.3008	64.9	0	5.501	268.9	0	21.442	84.53	265.66	89.929	38.786	0	183.02	0	0	56.961	0	109	0	42.761	47.823	46.826	23.821	91.852	81.297	105.22	4.225	106.83
P044	153.4	68.635	114.9	105.46	0	0.10985	69.404	19.41	0	48.245	0	165.57	0	0	314.61	189.08	386.68	12.269	0.98865	1.3562	0	92.861	7.2501	1.1915	13.136	71.124	29.6	7.2797	35.739	0	77.601	0	0	256.33	11.289	0	63.189	0	16.604	0	19.325	64.917	114.59	10.098	19	13.478	282.66	107.93	75.539
P045	26.136	418.7	23.588	137.57	0	0	78.716	57.802	10.681	0	1.8632	79.362	78.027	0	40.97	32.317	41.798	0	0	0	0	54.367	22.498	0	92.946	29.554	0	34.527	198.02	60.557	131.1	0	60.295	28.899	0	0	2.8054	16.676	436.79	0	47.709	0	0.0507	4.732	110.19	111.86	0	3.08	119.41
P046	156.23	392.59	54.004	235.23	20.673	0	38.764	135.47	0	0	0	13.824	0	1.9477	29.512	18.083	1.3478	0	15.244	0	0	2.2054	19.883	0.97175	0	164.53	0.0338	0	132.88	86.258	4.5081	18.02	9.3119	328.89	0	0	0	0	212.66	0	38.35	0	51.866	0	58.461	134.53	0	0.0338	69.636
P047	37.366	100.82	0	73.769	100.31	65.838	115.4	25.156	143.88	0	0	130.21	0	19.57	96.803	124.39	24.568	0	0	32.744	0	1.0816	14.72	1.69	0.49855	95.908	0	14.606	26.136	153.02	111.58	1.4492	2.3068	161.97	0	0	31.451	0	29.098	0	145.42	3.5406	85.459	40.712	58.951	21.349	78.31	112.28	73.798
P048	115.31	12.388	12.59	237.11	35.917	123.86	68.652	4.4109	0	46.065	0	410.97	0	3.8954	39.618	1.3605	0.36335	0	40.395	0	0	0	0	14.534	34.472	139.84	0	7.1529	141.2	18.658	25.963	10.719	0	226.8	0	0	36.491	0.48165	42.892	0	17.935	34.628	133.57	3.2026	114.41	113.41	307.08	17.424	88.607
P049	93.791	176.43	97.044	83.828	0	0.73515	134.03	103.63	0	0	0	0	0	0	64.782	42.888	69.125	0	7.2163	0	0	0	0	18.298	29.482	194.93	19.752	0.98865	111.18	193.85	0	7.2501	0	285.62	0	64.541	6.0502	0	138.89	0	40.425	0	146.85	0	0.27463	209.72	0	1.0816	330.38
P050	84.196	23.364	42.415	3.9842	0.24505	0	0	0.5239	0	223.63	0.98865	45.393	0	1.3858	173.91	1.4619	109.47	0	23.047	0	0	0	77.482	10.491	0	216.02	0	0.84078	69.666	11.099	3.0293	2.7209	17.787	261.66	15.7	38.055	182.21	0	0	0	27.099	25.054	125.19	0	79.882	134.25	250.65	3.9673	38.08
P051	117.56	177.04	7.3093	36.559	0	0	36.415	44.608	0.59995	64.896	0	0	0	0.23237	35.989	0	19.013	0	9.295	0.34645	0	5.9784	15.649	0	0	193.51	1.0563	23.761	94.682	73.422	17.149	0	3.8659	576.47	0	0	24.729	0	61.022	0	32.824	0	55.014	1.0309	60.308	79.489	50.168	4.9728	6.7727
P052	124.52	105.65	39.225	56.619	0	8.7077	0.3042	35.372	0	109	0	60.857	14.631	0	187.25	37.894	18.628	0	0	0	0	1.2548	0	3.1772	23.368	76.794	0	0	234.39	23.799	54.845	36.043	1.6985	139.05	310.02	0	80.989	0	0	0	17.115	15.911	47.633	29.191	43.154	364.16	79.105	0	68.001
P053	140.6	3.5701	2.9786	47.552	0	10.909	18.518	0	0	68.96	0	222.64	19.845	7.0473	45.968	42.356	0.22815	0	32.009	3.7898	0	42.453	44.747	0	56.294	196.94	38.418	17.69	150.33	14.648	79.426	0	5.2475	47.666	3.1434	54.228	15.823	0	74.761	0	0.74783	19.621	31.396	0	123.67	149.86	110.74	50.873	1.9562
[truncated: 41 more columns]

## Sheet: Nodal unwei. degree adj. V
Nodal unweighted degree (adjusted for end-node volume)
	NODE ID
ID (C=control, P=COPD patient)	PreCG (Left)	SFGdor (Left)	ORBsup (Left)	MFG (Left)	ORBmid (Left)	IFGoperc (Left)	IFGtriang (Left)	ORBinf (Left)	ROL (Left)	SMA (Left)	OLF (Left)	SFGmed (Left)	ORBsupmed (Left)	REC (Left)	INS (Left)	ACG (Left)	DCG (Left)	PCG (Left)	HC (Left)	PHG (Left)	AMYG (Left)	CAL (Left)	CUN (Left)	LING (Left)	SOG (Left)	MOG (Left)	IOG (Left)	FFG (Left)	PoCG (Left)	SPG (Left)	IPL (Left)	SMG (Left)	ANG (Left)	PCUN (Left)	PCL (Left)	CAUD (Left)	PUTA (Left)	PALL (Left)	THAL (Left)	HES (Left)	STG (Left)	TPOsup (Left)	MTG (Left)	TPOmid (Left)	ITG (Left)	PreCG (Right)	SFGdor (Right)	ORBsup (Right)	MFG (Right)
C001	0.17984	0.52135	0.50838	0.11592	0.0028827	0.09576	0.12416	0.095355	0.046427	0.06652	0	0.11217	0.14254	0.20896	0.091902	0.14401	0.22931	0.094719	0.037851	0.0069592	0	0.13617	0.13922	0.094519	0.13395	0.20397	0.038414	0.096342	0.25196	0.12288	0.11575	0.080877	0.049257	0.079647	0.1563	0	0.11711	0.010538	1.2359	0.017204	0.11462	0.024242	0.082596	0.536	0.27015	0.22254	0.085866	0.10836	0.18583
C002	0.46789	0.092334	0.14936	0.075206	0.39243	0.11551	0.11646	0.21601	0.12171	0.47294	0.019231	0.23562	0.40862	0.12094	0.57382	0.24247	0.14835	0.091428	0.046193	0.12142	0	0.053474	0.067071	0.063028	0.15338	0.31141	0.094432	0.020461	0.42304	0.4672	0.096425	0.047533	0.38571	0.22083	0.0099391	0.17327	0.13465	0	1.2167	0.0059393	0.073577	0.10138	0.074344	0.61515	0.22652	0.55814	0.18665	0.51096	0.19204
C003	0.47163	0.15758	0.17365	0.11649	0.04688	0.1484	0.25055	0.20834	0.063809	0.47715	0	0.14373	0.060286	0.058312	0.13746	0.036581	0.10555	0	0.11432	0.031586	0	0.0045679	0.2956	0.031992	0.070333	0.23826	0.16321	0.044241	0.47105	0.11515	0.13074	0.17714	0.025473	0.16963	0.4673	0	0.59788	0.14435	0.15353	0	0.11664	0.028855	0.29527	0.14611	0.061589	0.31454	0.19532	0.17587	0.16162
C004	0.2357	0.11464	0.28079	0.16475	0.15415	0.065797	0.066022	0.056664	0.0023606	0.40682	0.11034	0.05581	0	0.0028827	0.49228	0.063413	0.034987	0.00098537	0.075622	0.025434	0	0.039766	0.08513	0.068901	0.031791	0.17391	0.065076	0.05366	0.17614	0.17087	0.28278	0.048877	0.08559	0.36882	1.0656	0.024339	0.56812	0.082943	0.012418	0	0.062849	0.020461	0.14031	0.078578	0.13531	0.2208	0.41147	0.018743	0.098046
C005	0.24373	0.11217	0.51107	0.14631	0.037093	0.16466	0.069209	0.17602	0	0.53684	0	0.12731	0.16491	0.070514	0.21078	0.067648	0.049902	0.022176	0.014472	0.016352	0	0.014976	0.29474	0.12288	0.10562	0.19072	0.087068	0.024339	0.26696	0.40348	0.47045	0.08065	0.06075	0.27651	0.054486	0.011016	0.13681	0.008215	0	0	0.15707	0.084461	0.2434	0.095086	0.15811	0.39034	0.47834	0.08225	0.40928
C006	0.18987	0.19329	0.33464	0.14398	0.22129	0.082648	0.53655	0.23381	0.019884	0.37103	0	0.87532	0.036577	0.049286	0.19599	0.018572	0.076809	0.077367	0.046565	0.00056806	0	0.048602	0.16909	0.028571	0.39808	0.20775	0.061956	0.023889	0.20162	0.22599	0.14457	0.11913	0.049399	0.7229	0.083804	0.08997	0.30552	0.042893	0.15936	0	0.060517	0.077644	0.25753	0.078437	0.087883	0.254	0.66667	0.22793	0.10767
C007	0.18851	0.10085	0.37805	0.25233	0.12009	0.054887	0.1998	0.087115	0.0034331	0.16255	0.1182	0.26844	0.046419	0.07723	0.31744	0.14602	0.095742	0.024596	0.064203	0.014622	0	0	0.022102	0.024799	0.089731	0.23551	0.20616	0.029048	0.066996	0.41	0.49583	0.1031	0.040058	0.12554	0.009096	0.34343	0.3033	0.17332	0.47005	0	0.20025	0.19135	0.223	0.1459	0.088586	0.23292	0.34581	0.14071	0.20565
C008	0.23866	0.12034	0.58943	0.24487	0.25795	0.6485	0.16552	0.22767	0.020461	0.28006	0	0.2739	0.10076	0.00098537	1.0895	0.073201	0.025404	0	0.051968	0.018743	0.10691	0.0059393	0	0.079714	0.033229	0.097546	0.10484	0.085598	0.19334	0.45922	0.22272	0.099064	0.10233	0.52458	0.48966	0.01177	0.18203	0.045078	0.16425	0	0.024339	0.17526	0.10179	0.15428	0.099308	0.2852	0.49271	0.10028	0.12235
C009	0.19303	0.20031	0.19207	0.21962	0.066957	0.17392	0.63905	0.4298	0.026475	0.47856	0.022336	0.19261	0.029757	0.082545	0.15699	0.096792	0.11803	0.14637	0.017204	0.023857	0	0.11116	0.070893	0.069857	0.14626	0.20202	0.03954	0.026541	0.40081	0.231	0.12451	0.12276	0.085795	0.75164	0.14627	0.023341	0.15307	0.026541	1.315	0.012067	0.15043	0.035843	0.32565	0.38185	0.16148	0.89408	0.13542	0.12091	0.52169
C010	0.2322	0.16574	0.082334	0.12642	0.053474	0.12801	0.14062	0.1311	0.033545	0.15314	0	0.05954	0.52188	0.05088	0.55106	0.11215	0.44374	0.0072208	0.088932	0.024339	0.010036	0.17654	0.1186	0.16911	0.12137	0.1904	0.16847	0.091897	0.20756	0.60481	0.24328	0.067698	0.1774	0.070043	0.12291	0.034917	0.2167	0.052125	0.18302	0	0.010267	0.059146	0.14398	0.061458	0.1047	0.59175	0.43863	0.13074	0.42625
C011	0.76425	0.50646	0.43363	0.14188	0.39499	0.46136	0.79276	0.59025	0.022637	0.47625	0	0.035749	0	0.21725	0.036921	0.076882	0.37521	0.46241	0.17609	0.040245	0.018743	0.083705	0.070129	0.14459	0.18761	0.19055	0.074871	0.091205	0.51539	0.20093	0.16219	0.027143	0.090778	0.93512	0.41329	1.1098	0.24307	0.077216	0.41835	0	0.056838	0.026959	0.15385	0.30064	0.28207	0.2149	0.11029	0.065728	0.16548
C012	0.12869	0.3068	0.50912	0.075389	0.44101	0.025448	0.14641	0.12974	0.074171	0.49501	0.013225	0.49723	0.0034331	0.012067	0.26741	0.029883	0.11377	0.02645	0.09692	0.011462	0.00098537	0.086556	0.19867	0.018743	0.2325	0.33308	0.09347	0.064841	0.22182	0.25994	0.2189	0.06493	0.059509	0.41116	0.079104	0.0036185	0.71572	0.098161	0.13736	0	0.047977	0.046984	0.25817	0.035712	0.14329	0.21885	0.15683	0.24892	0.22683
C013	0.2225	0.24274	0.16239	0.16025	0.13217	0.060013	0.14439	0.28576	0.032554	0.45197	0.029048	0.84356	0.010235	0.091183	0.12081	0.09035	0.1762	0.0045986	0.081155	0.033434	0.017772	0.1164	0.29676	0.055807	0.35122	0.33004	0.21262	0.08337	0.31894	0.55655	0.2763	0.12719	0.40206	0.82729	0.0124	0.031843	0.11507	0.070564	0.22639	0.0039998	0.06442	0.11959	0.24737	0.12055	0.32486	0.58537	0.14372	0.066601	0.12203
C014	0.28449	0.095736	0.041028	0.10085	0.024339	0.47693	0.49855	0.04001	0.061841	0.52548	0.084329	0.072736	0.14642	0.07329	0.10466	0.12967	0.19786	0.098608	0.022742	0.054467	0.0039998	0.026541	0.13485	0.048397	0.15628	0.16648	0.053286	0.068858	0.14325	0.37839	0.040776	0.11604	0.10521	0.30093	0.44088	0.12732	0.46667	0.069857	0.35479	0	0.45785	0.068554	0.18257	0.13048	0.15413	0.47271	0.429	0.15985	0.0045986
C015	0.27384	0.16562	0.24077	0.089797	0.026401	0.18007	0.1804	0.058536	0.026541	0.57398	0.022437	0.15687	0	0.029589	0.32731	0.13254	0.13546	0.080711	0.02438	0.021213	0.058536	0.030693	0.12835	0.10201	0.19797	0.21394	0.077626	0.094196	0.35149	0.13142	0.30675	0.14582	0.064864	0.15762	0.1081	0.035283	0.14967	0.029406	0.28687	0.009096	0.035497	0.20143	0.37093	0.0052498	0.30934	0.17753	0.10705	0.09474	0.158
C016	0.16511	0.18997	0.68423	0.55471	0.16015	0.10709	0.39622	0.20599	0.053593	0.82478	0	0.53559	0.12863	0.45034	0.11226	0.035947	0.0357	0	0.042457	0.10313	0	0.15895	0.49542	0.07386	0.33431	0.58201	0.11586	0.042797	0.30497	0.62797	0.20259	0.12367	0.40182	0.82274	0.10878	0.018743	0.18068	0.068353	0.31509	0.0066527	0.13461	0.078312	0.4293	0.19679	0.56088	0.64272	0.69692	0.15689	0.19255
C017	0.42815	0.6015	0.11098	0.37712	0.16166	0.15793	0.32896	0.071283	0.15155	0.42298	0	0.45913	0.46614	0.088932	0.090139	0.094702	0.12892	0	0.0030682	0.034605	0	0.016247	0.081963	0.018192	0.58364	0.17412	0.092436	0.05478	0.39454	0.29565	0.19394	0.21448	0.1601	0.18892	0.073414	0.11358	0.17366	0.066954	0.39907	0	0.1089	0.022336	0.26909	0.061501	0.12272	0.59332	0.44356	0.20164	0.45692
C018	0.15371	0.095754	0.072029	0.17039	0.026541	0.083205	0.061675	0.079827	0	0.10709	0.011016	0.070425	0.030978	0	0.43545	0.028033	0.056029	0.12077	0.10748	0.00018545	0	0.012397	0.11021	0.010221	0.11108	0.085072	0.057253	0.034917	0.098598	0.2213	0.16416	0.0039998	0.067969	0.11103	0.82361	0.34343	0.36618	0.10677	0.42025	0	0.069532	0.047075	0.046591	0.15322	0.010522	0.48543	0.45558	0.14035	0.064955
C019	0.33029	0.11269	0.64406	0.31819	0.080728	0.082101	0.42063	0.10691	0	0.21327	0.15503	0.51403	0.064478	0.13195	1.1717	0.092484	0.09469	0.037778	0.17803	0.032372	0	0.017316	0.21414	0.091079	0.23947	0.23418	0.12634	0.034402	0.22705	0.12404	0.43224	0.089496	0.036142	0.77121	0.75982	0.10477	0.63041	0.092503	0.25948	0.00098537	0.29963	0.28122	0.23352	0.069857	0.075671	0.47685	0.37993	0.050362	0.14573
C020	0.2126	0.46731	0.62352	0.2897	0.086384	0.10156	0.46148	0.47688	0.015784	0.43151	0	0.080551	0.010627	0.0014264	0.11232	0.23526	0.13764	0.24606	0.028779	0	0	0.031968	0.029009	0.04737	0.079418	0.23453	0.047707	0.010036	0.22808	0.16452	0.25003	0.14041	0.089748	0.30664	0.15825	0.42263	0.25709	0.018192	0.30051	0	0.045889	0.024339	0.27418	0.073452	0.16499	0.26578	0.16344	0.092321	0.064609
C021	0.35044	0.38596	0.40984	0.19098	0.074949	0.109	0.45305	0.10691	0.05492	0.26934	0.037193	0.23982	0.015489	0.041013	0.22283	0.16575	0.23742	0.12788	0.10694	0.036442	0	0.051347	0.065674	0.37248	0.080874	0.13396	0	0.061076	0.47377	0.083682	0.60696	0.098828	0.095395	0.17532	0.52099	0.21716	0.56057	0.1208	0.28996	0	0.0034331	0.034917	0.32156	0.032212	0.40403	0.17569	0.096301	0	0.17662
C022	0.21758	0.1151	0.15258	0.082662	0.056411	0.22244	0.11751	0.17087	0.050315	0.8757	0.026541	0.0505	0.50538	0.10802	0.22564	0.047867	0.12732	0.045069	0.018667	0.0055533	0	0.057946	0.53626	0.054957	0.17841	0.36146	0.067888	0.068129	0.36802	0.17515	0.11242	0.11527	0.090743	0.46477	0.28302	0.04553	0.1023	0.090693	0.19245	0	0.049664	0.025325	0.32672	0.095617	0.082473	0.61821	0.24078	0.0059393	0.10694
C023	0.44623	0.59824	0.26865	0.1365	0.18874	0.12426	0.088473	0.16654	0.052493	0.71955	0	0.084969	0.00018545	0.00098537	0.11943	0.46567	0.028371	0.12253	0.1409	0.0023606	0	0.068541	0.081096	0.14391	0.080297	0.30898	0.086211	0.04737	0.45154	0.49108	0.49391	0.1186	0.23091	0.17849	0.11098	0.093371	0.32418	0.046387	0.24814	0	0.030497	0.011462	0.18067	0.058314	0.16129	0.45425	0.1963	0.078478	0.24489
P024	0.10811	0.082429	0.13746	0.23256	0.022336	0.070514	0.11592	0.10691	0	0.19235	0	0.1454	0.0068825	0.0018802	0.1748	0.014413	0.28062	0.028221	0.025766	0.0082999	0	0.033525	0.009096	0.051956	0.096462	0.072265	0.054179	0.031432	0.088991	0.057253	0.060415	0.064478	0.0014264	0.052877	0.14934	0.038414	0.087061	0.026541	0.038414	0	0.030997	0.13149	0.082562	0.056183	0.038144	0.14733	0.033793	0.045069	0.076515
P025	0.17688	0.15672	0.093828	0.24518	0.14389	0.20481	0.57613	0.49141	0.030928	0.63369	0.038982	0.19261	0.19894	0.033555	0.5939	0.10595	0.23782	0.014472	0.094499	0.056183	0.013225	0.15937	0.077682	0.017204	0.073975	0.13583	0.35347	0.36447	0.20554	0.15568	0.11449	0.21255	0.14666	0.11034	0.16276	0.079369	0.15477	0	0.18058	0	0.070761	0.080157	0.087548	0.079188	0.049009	0.23677	1.4702	0.17915	0.19214
P026	0.14879	0.89149	0.59646	0.11991	0.031469	0.099265	0.060745	0.14336	0.15561	0.45912	0	0.10008	0	0.062405	0.15345	0.074696	0.21529	0.034917	0.0263	0.014976	0	0.10634	0.079142	0.072218	0.080584	0.047424	0.025971	0.029048	0.39492	0.31957	0.27339	0.12071	0.10891	0.8231	0.61287	0.014346	0.15588	0.019154	0.61996	0.012067	0.02989	0.13133	0.25921	0.0014264	0.37726	0.32843	0.11994	0.078298	0.085153
P027	0.1327	0.21056	0.071083	0.12897	0.11752	0.15814	0.19073	0.10479	0.093889	0.44664	0	0.40957	0.042457	0.084718	0.13761	0.11549	0.12604	0.014635	0.013469	0.05183	0.079676	0.044029	0.030497	0.009096	0.12525	0.10048	0.068908	0.077175	0.28549	0.53694	0.32741	0.13943	0.20738	0.14183	0.12077	0.17101	0.045498	0.034756	0.72632	0	0.090094	0.10972	0.18457	0.15947	0.17247	0.59462	0.14468	0.13036	0.4399
P028	0.20356	0.22254	0.75602	0.14595	0.118	0.10878	0.056494	0.18545	0.0155	0.78537	0.010036	0.54162	0.034375	0.11209	0.19156	0.059257	0.12639	0.021988	0.0034331	0.036458	0	0.053496	0.089096	0.05478	0.66495	0.24819	0.10766	0.0018802	0.4945	0.72337	0.44836	0.12948	0.38589	1.1034	0.45146	0.008215	0.14665	0.025204	0.19508	0	0.17991	0.05608	0.42241	0.10635	0.06682	0.62792	0.55896	0.35144	0.099033
P029	0.34914	0.11711	0.96453	0.10571	0.14132	0.044005	0.20699	0.10217	0.088932	1.0264	0.084914	0.19723	0.085136	0.17295	0.14092	0.056387	0.058095	0	0.078847	0.051553	0.020461	0.032364	0.21593	0.096693	0.16316	0.20536	0.1095	0.13939	0.40391	0.095749	0.57192	0.22537	0.069857	0.53231	0.069459	0.050803	0.35944	0.21708	0.32097	0	0.097162	0.26289	0.2091	0.17203	0.30825	0.27433	0.62008	0.12861	0.030497
P030	0.35619	0.11322	0.15138	0.10514	0.0099391	0.15092	0.15057	0.00098537	0.0034331	0.25845	0.047056	0.13365	0	0.083558	0.026751	0.068154	0.051743	0.035526	0.12613	0.038414	0	0.092899	0.1757	0.18058	0.071849	0.16838	0.065817	0.070257	0.21487	0.14771	0.19836	0.17436	0.03137	0.089488	0.54847	0.0023606	0.48781	0.14289	0.14531	0	0.021304	0.154	0.045259	0.13025	0.060838	0.25506	0.44303	0.087291	0.064745
P031	0.2205	0.13213	0.6946	0.12698	0.076717	0.38041	0.12261	0.082797	0.017316	0.13403	0	0.1438	0.10785	0.11067	0.12448	0.059698	0.060187	0.033047	0.012814	0.02488	0	0.016829	0.046196	0.031977	0.074196	0.144	0.19618	0.021163	0.24286	0.18118	0.24648	0.076743	0.067831	0.1866	0.029048	0.032029	0.21488	0.1345	0.096723	0	0.18796	0.13624	0.19091	0.051569	0.23587	0.17566	0.069019	0.5419	0.054816
P032	0.23512	0.51042	0.13144	0.14135	0.020461	0.31856	0.26451	0.083789	0.030809	0.39343	0.0014264	0.13055	0.024907	0.058386	0.14307	0.068422	0.24222	0.096117	0.015898	0.029759	0.0014264	0.016916	0.14314	0.063966	0.48453	0.098565	0.25629	0.014154	0.18814	0.36862	0.11741	0.11914	0.1638	0.25365	0.40598	0.020087	0.32724	0.093826	1.3059	0	0.22646	0.23064	0.187	0.29097	0.12273	0.54933	0.10802	0.19047	0.28832
P033	0.081383	0.014635	0.29021	0.0069592	0.12853	0.04973	0.07877	0.060455	0	0.11924	0	0.051961	0.0023606	0.0028827	0.079444	0.072752	0.030721	0.092401	0.0034331	0.034917	0.013225	0.1096	0.13445	0.021671	0.13159	0.12894	0.45034	0.069444	0.0711	0.054769	0.05892	0.058283	0.054085	0.12571	0.12868	0.063911	0.15996	0.051384	0.24283	0	0.070381	0.049036	0.58668	0.022538	0.11034	0.204	0.069842	0.029271	0.066659
P034	0.19387	0.21126	0.32275	0.07329	0.14273	0.14232	0.10394	0.21304	0.008822	0.28953	0	0.066098	0.045904	0.3465	0.014472	0.067831	0.075645	0.019878	0.043079	0.041909	0	0.019939	0.48564	0.041056	0.068383	0.18258	0.011071	0.030486	0.15808	0.35557	0.1511	0.06257	0.16784	0.21537	0.83022	0.0059393	0.26327	0.037215	0.8071	0	0.019317	0.023166	0.1966	0.033974	0.11303	0.25534	0.090335	0.070558	0.1929
P035	0.21018	0.10556	0.049172	0.16451	0.38863	0.20169	0.10003	0.081778	0	0.023194	0.059303	0.41715	0.024525	0.029048	0.17985	0.091297	0.10827	0.060856	0.10691	0.0014264	0	0.0074101	0.021519	0	0.1317	0.67913	0	0.0016118	0.20359	0.070363	0.11707	0.025426	0.21582	0.15253	0.19521	0.34343	0.13147	0.042273	0.54748	0.0014264	0.11726	0.084627	0.46804	0.14372	0.0047841	0.26682	0.31828	0.013225	0.13449
P036	0.56744	0.89256	0.79793	0.33546	0.0066527	0.080675	0.065166	0.16475	0.24207	0.012067	0.0014264	0.018475	0.013228	0.14159	0.1602	0.39455	0.12772	0.053284	0.38473	0.012067	0.0018802	0.053286	0.055566	0.0067397	0.53143	0.13438	0.071984	0.067378	0.28995	0.27976	0.12925	0.13734	0.079338	0.054082	0	0.1551	0.14538	0.0074101	0.93103	0.021163	0.074449	0.0123	0.10186	0.28929	0.67499	0.2852	0.077702	0.051968	0.17208
P037	0.17269	0.13215	0.039465	0.062751	0.0059393	0.095139	0.023341	0.10691	0.058007	0.046629	0.0072208	0.18585	0.047053	0.082685	0.10748	0.039573	0.13826	0.019477	0.033615	0.014036	0	0.02674	0.15674	0.14051	0.17012	0.28402	0.18544	0.092778	0.15301	0.12834	0.06071	0.14772	0.12614	0.23759	0.00056806	0.089622	0.24234	0.049323	0.54834	0	0.061318	0.032953	0.028989	0.17373	0.15547	0.15773	0.12761	0.1552	0.068626
P038	0.15378	0.13384	0.26673	0.18428	0.035947	0.17905	0.12848	0.084096	0.00018545	0.69656	0.014472	0.19309	0.05414	0.086432	0.47468	0.046573	0.05975	0	0.067322	0.0034336	0.0029287	0.028361	0.1739	0.14291	0.16029	0.20175	0.18771	0.05157	0.22067	0.24387	0.14924	0.032481	0.10611	0.18353	0.44466	0.0045986	0.49454	0.015625	0.046392	0	0.054817	0.061412	0.061757	0.14983	0.22182	0.34127	0.23507	0.094493	0.041152
P039	0.13492	0.093657	0.13463	0.080939	0.0088364	0.10054	0.033353	0.12459	0.018743	0.067971	0	0.036046	0.009096	0.12547	0.09204	0.069658	0.062829	0.19354	0.029424	0.0074101	0	0.074065	0.10712	0.071911	0.12198	0.10288	0.020461	0.028463	0.27086	0.10691	0.050673	0.071505	0.035712	0.024339	0.11659	0.0039998	0.19059	0.00018545	0.76118	0.034917	0.062768	0.035198	0.20859	0.14368	0.1684	0.57062	0.10027	0.080939	0.070874
P040	0.28867	0.43373	0.24842	0.37773	0.18757	0.26058	0.22352	0.13488	0.045554	0.53724	0	0.55114	0.046475	0.028047	0.083126	0.10002	0.18133	0.010095	0.044254	0	0	0.083436	0.040506	0.090518	0.065474	0.22586	0.044818	0.036925	0.29689	0.11573	0.31932	0.08435	0.12314	0.2928	0.20307	0.04751	0.28694	0.12383	0.21878	0	0.11213	0.10507	0.4329	0.085255	0.28429	0.4272	0.38907	0.26288	0.38493
P041	0.052656	0.029048	0.051656	0.074981	0.013305	0.39439	0.07719	0.18995	0.042457	0.024904	0.031843	0.10353	0.07613	0.055223	0.16634	0.076417	0.03193	0	0.039379	0.031843	0.0074101	0.029557	0.009096	0	0.017204	0.050398	0.14493	0.050586	0.095149	0.4824	0.058022	0.35678	0.34868	0.099053	0.080418	0.015784	0.13299	0.066601	0.35879	0	0.027704	0.0050449	0.025085	0.12169	0.090607	0.31951	0.087109	0.090648	0.077682
P042	0.094014	0.35854	0.13595	0.023992	0.12807	0.10397	0.057209	0.046457	0.012635	0.37028	0	0.4941	0.095267	0.031035	0.056493	0.12032	0.11091	0.00098537	0.0028827	0.079628	0	0.00018545	0.033361	0.008792	0.19465	0.1729	0.059349	0.008126	0.143	0.11779	0.021447	0.14768	0.058875	0.20808	0.13917	0.35009	0.069921	0.055227	0.48621	0	0.027436	0.12737	0.18104	0.014472	0.071132	0.49942	0.17759	0.20052	0.051271
P043	0.14109	0.081811	0.11319	0.1594	0.21274	0.14258	0.19007	0.17524	0	0.35922	0.034779	0.40812	0.02724	0.12714	0.038414	0.023523	0.043611	0	0.060478	0.013465	0	0.040912	0.16533	0.0378	0.093904	0.28834	0.1673	0.046335	0.11553	0.2741	0.14971	0.18942	0.13226	0.14142	0.064303	0.04737	0.21388	0.031177	0.32024	0	0.039125	0.094183	0.11717	0.21664	0.25747	0.24089	0.036547	0.12683	0.099148
P044	0.20514	0.025419	0.16127	0.039546	0	0.079145	0.39717	0.036798	0	0.37784	0	0.17031	0	0	0.27584	0.1369	0.19724	0.033174	0.013225	0.037672	0.0039998	0.032459	0.11968	0.020461	0.073433	0.10347	0.1021	0.021625	0.12476	0.11078	0.15729	0.012067	0.026541	0.13664	0.14426	0.07049	0.066424	0	0.077626	0	0.068399	0.074425	0.15278	0.035843	0.041296	0.12138	0.22024	0.096205	0.091452
P045	0.43332	0.56198	0.13073	0.20265	0.09366	0.0059393	0.080417	0.1704	0.52754	0.078908	0.043559	0.05422	0.44758	0.0612	0.23257	0.079448	0.26897	0.013225	0.008215	0.0075955	0.024339	0.060696	0.42892	0.0039998	0.58327	0.080777	0.029048	0.021446	0.50029	0.53683	0.51211	0.1454	0.36274	0.12034	0.11841	0	0.15024	0.024525	1.7131	0	0.41505	0.045634	0.07502	0.039738	0.23593	0.6312	0.05361	0.098266	0.47611
P046	0.16992	0.61463	0.4276	0.096432	0.10298	0.2218	0.065415	0.41728	0.037181	0.11334	0	0.15833	0.0014264	0.14416	0.10094	0.098632	0.10757	0.13996	0.049818	0.0045986	0	0.10187	0.11787	0.11803	0.18487	0.19654	0.18081	0.0075273	0.22079	0.32766	0.19045	0.077891	0.27923	0.81301	0.15642	0.068998	0.084819	0.0018802	0.69005	0.034917	0.10183	0.010036	0.17435	0.15462	0.28791	0.59672	0.093778	0.083082	0.51513
P047	0.12527	0.079034	0.13995	0.029974	0.052493	0.21623	0.17256	0.10856	0.0092496	0.0019707	0	0.030497	0	0.024339	0.24722	0.073138	0.079213	0.041485	0.0028827	0.016108	0.020461	0.0073656	0.022598	0.0034331	0.0084004	0.12121	0.056719	0.0045986	0.03327	0.015471	0.12343	0.11363	0.014211	0.10785	0	0.054713	0.043792	0.022336	0.062123	0.0039998	0.074968	0.015784	0.074544	0.1741	0.077811	0.059296	0.020647	0.15174	0.020461
P048	0.16356	0.37703	0.26677	0.44525	0.13132	0.13597	0.093892	0.0717	0.034375	0.49154	0.020461	0.41222	0.37687	0.17697	0.13983	0.066885	0.0557	0	0.077354	0.012067	0	0.015586	0.031968	0.11268	0.099807	0.19411	0.1289	0.033931	0.24471	0.04757	0.14927	0.1172	0.093718	0.14275	0	0.017204	0.1909	0.1006	0.24538	0	0.071047	0.22556	0.28151	0.088293	0.1819	0.29042	0.32962	0.58155	0.056183
P049	0.15838	0.20546	0.17707	0.091723	0.10922	0.15601	0.1879	0.18945	0.018251	0.029048	0	0.034917	0	0.039209	0.095364	0.097694	0.10642	0.098304	0.011251	0.0045986	0	0.022813	0.03954	0.058384	0.081277	0.17305	0.072253	0.068998	0.27193	0.14651	0.13375	0.12527	0.13699	0.11035	0	0.18124	0.089334	0.015784	0.18186	0	0.044953	0.020461	0.23201	0.066965	0.070132	0.16029	0.063252	0.060595	0.14461
P050	0.23638	0.15921	0.22651	0.065196	0.19923	0.2079	0.081085	0.058761	0.041409	0.64085	0.070076	0.025769	0	0.081667	0.24897	0.040124	0.10554	0.012067	0.059355	0.01677	0	0.02488	0.10841	0.042785	0.059326	0.20121	0.10979	0.017337	0.1051	0.027793	0.045597	0.045673	0.057585	0.17071	0.23466	0.067679	0.58586	0.11553	0.17716	0	0.052847	0.10965	0.11124	0.067854	0.27243	0.18663	0.099163	0.11254	0.078179
P051	0.090099	0.21099	0.43219	0.10785	0.03984	0.12138	0.24466	0.36721	0.042585	0.42928	0	0.35123	0.053286	0.073771	0.12218	0.00056806	0.044808	0.033225	0.008783	0	0	0.051571	0.074899	0.042643	0.17834	0.15815	0.089441	0.01692	0.45553	0.099696	0.42948	0.058797	0.19407	0.5062	0.38976	0	0.18249	0.021979	0.36825	0	0.028243	0.042457	0.12965	0.22575	0.24278	0.13602	0.027451	0.198	0.012919
P052	0.48116	0.34743	0.15741	0.12062	0.063223	0.22185	0.13657	0.46521	0.017211	0.92404	0.030809	0.55278	0.008215	0.008215	0.30667	0.072394	0.13699	0.021493	0.067945	0.017793	0	0.021124	0.049101	0.088094	0.12109	0.27836	0.06351	0.094099	0.52756	0.29525	0.28113	0.093043	0.13427	0.26553	0.68902	0.0052498	0.80301	0.063225	0.052154	0	0.037564	0.027222	0.19847	0.14072	0.17141	0.37751	0.27349	0.0034331	0.16736
P053	0.26281	0.12865	0.072218	0.073703	0.0023606	0.082223	0.10709	0.0074101	0.044446	0.50223	0	0.29946	0.40705	0.11022	0.1301	0.13283	0.07382	0	0.11833	0.0061247	0	0.084914	0.072886	0.0092815	0.1434	0.21194	0.10541	0.059225	0.25435	0.14416	0.145	0.081968	0.10784	0.083456	0.25442	0.40027	0.12674	0.04845	0.46844	0	0.066814	0.13055	0.10449	0.068693	0.16026	0.28861	0.22608	0.43474	0.09102
[truncated: 41 more columns]

[truncated: 7 more sheets: Nodal unwei. effic. adj. V, Nodal unwei local effic. adj. V, Nodal unwei. bet. cent. adj. V, Nodal wei. degree adj. V, Nodal wei. effic. adj. V, Nodal wei. local effic. adj. V, Nodal wei. bet. cent. adj. V]
